# Supplementary material for: Lysine butyrylation of HSP90 regulated by KAT8 and HDAC11 confers chemoresistance
Source: Cell Discov. 2023 Jul 18;9:74. doi: 10.1038/s41421-023-00570-y (PMC10352258; doi:10.1038/s41421-023-00570-y)
Supplement: Supplementary file 2 — Dataset S1 [file 41421_2023_570_MOESM2_ESM.xlsx]

## Sheet: Cell Kbu-proteome
Dataset S1 Kbu-proteome dataset
Modification sites information															Protein quantitation		Normalized modification sites quantitation
Protein accession	Position	Amino acid	Protein description	Gene name	Localization probability	PEP	Score	Modified sequence	Charge	Mass error [ppm]	MS/MS Count	Control	FR	FR/Control Ratio	Control	FR	Control	FR	FR/Control Ratio
O00244	60	K	Copper transport protein ATOX1 OS=Homo sapiens OX=9606 GN=ATOX1 PE=1 SV=1	ATOX1	1	4.42228e-11	110.08	TGK(1)TVSYLGLE	2	0.94486	2	0.907	1.054	1.162	1.057	1.124	0.858	0.938	1.093
O00299	135	K	Chloride intracellular channel protein 1 OS=Homo sapiens OX=9606 GN=CLIC1 PE=1 SV=4	CLIC1	1	3.0573e-11	94.407	GLLK(1)ALK	2	0.25706	1				0.997	1.03
O00330	194	K	Pyruvate dehydrogenase protein X component, mitochondrial OS=Homo sapiens OX=9606 GN=PDHX PE=1 SV=3	PDHX	1	0.0019129	71.148	NILEK(1)HSLDASQGTATGPR	3	0.87023	1	0.77	1.231	1.599	0.931	1.134	0.827	1.086	1.313
O00422	104	K	Histone deacetylase complex subunit SAP18 OS=Homo sapiens OX=9606 GN=SAP18 PE=1 SV=1	SAP18	1	0.00168723	76.357	VK(1)EIGSTMSGR	2	0.75166	1	0.919	1.026	1.117	0.979	1.014	0.939	1.012	1.078
O00522	267	K	Krev interaction trapped protein 1 OS=Homo sapiens OX=9606 GN=KRIT1 PE=1 SV=2	KRIT1	1	0.0224405	48.561	IQIPK(1)QEK	3	-2.6137	1
O15091	512	K	Mitochondrial ribonuclease P catalytic subunit OS=Homo sapiens OX=9606 GN=KIAA0391 PE=1 SV=2	KIAA0391	1	0.00490733	73.9	ACLPDAK(1)TQR	2	-0.18574	1	0.869	1.048	1.207	0.922	1.086	0.943	0.965	1.023
O15144	286	K	Actin-related protein 2/3 complex subunit 2 OS=Homo sapiens OX=9606 GN=ARPC2 PE=1 SV=1	ARPC2	1	0.0133412	66.27	ARPDAEK(1)K	3	1.7587	1				1.002	1.036
O15228	643	K	Dihydroxyacetone phosphate acyltransferase OS=Homo sapiens OX=9606 GN=GNPAT PE=1 SV=1	GNPAT	1	0.0134601	75.213	LGVVEK(1)K	2	-0.826	2	0.75	1.493	1.99
O15382	377	K	Branched-chain-amino-acid aminotransferase, mitochondrial OS=Homo sapiens OX=9606 GN=BCAT2 PE=1 SV=2	BCAT2	1	0.0156292	62.338	ELK(1)EIQYGIR	2	-0.28967	1	0.837	1.016	1.214	0.951	1.054	0.88	0.964	1.095
O43399	78	K	Tumor protein D54 OS=Homo sapiens OX=9606 GN=TPD52L2 PE=1 SV=2	TPD52L2	1	0.000305281	111.04	HCGELK(1)R	3	0.64218	2	1.099	0.978	0.889	0.892	1.155	1.232	0.847	0.688
O43447	153	K	Peptidyl-prolyl cis-trans isomerase H OS=Homo sapiens OX=9606 GN=PPIH PE=1 SV=1	PPIH	0.999858	0.00123249	41.227	K(1)IENVPTGPNNKPK	3	-1.3564	1				1.018	0.87
O43707	592	K	Alpha-actinin-4 OS=Homo sapiens OX=9606 GN=ACTN4 PE=1 SV=2	ACTN4	1	0.000772253	80.96	EAILAIHK(1)EAQR	3	-0.93523	1	0.965	0.999	1.035	0.963	1.013	1.002	0.986	0.984
O43852	70	K	Calumenin OS=Homo sapiens OX=9606 GN=CALU PE=1 SV=2	CALU	1	0.0137047	48.527	TFDQLTPEESK(1)ER	3	-2.1201	1				1.142	0.762
O60814	121	K	Histone H2B type 1-K OS=Homo sapiens OX=9606 GN=HIST1H2BK PE=1 SV=3	HIST1H2BK	1	0.0224131	53.751	AVTK(1)YTSAK	3	1.0039	1
O60884	212	K	DnaJ homolog subfamily A member 2 OS=Homo sapiens OX=9606 GN=DNAJA2 PE=1 SV=1	DNAJA2	0.999995	1.01578e-10	89.355	KVIK(1)EVK	3	1.0343	1				0.989	1.077
O60884	39	K	DnaJ homolog subfamily A member 2 OS=Homo sapiens OX=9606 GN=DNAJA2 PE=1 SV=1	DNAJA2	1	2.46749e-06	98.337	EYHPDK(1)NPNAGDK	3	0.69952	1	0.996	1.069	1.073	0.989	1.077	1.007	0.993	0.986
O75390	321	K	Citrate synthase, mitochondrial OS=Homo sapiens OX=9606 GN=CS PE=1 SV=2	CS	1	6.53821e-13	117.2	EVGK(1)DVSDEK	2	-0.19637	1	0.861	1.175	1.365	0.963	1.05	0.894	1.119	1.252
O75874	66	K	Isocitrate dehydrogenase [NADP] cytoplasmic OS=Homo sapiens OX=9606 GN=IDH1 PE=1 SV=2	IDH1	1	0.00301273	68.915	K(1)HNVGVK	3	0.82111	1				0.816	1.603
O94804	861	K	Serine/threonine-protein kinase 10 OS=Homo sapiens OX=9606 GN=STK10 PE=1 SV=1	STK10	1	0.0213584	47.33	SERLQQQQK(1)HENQMR	3	-1.2513	1	0.77	1.047	1.359	0.95	1.032	0.811	1.015	1.252
O94826	359	K	Mitochondrial import receptor subunit TOM70 OS=Homo sapiens OX=9606 GN=TOMM70 PE=1 SV=1	TOMM70	1	1.62911e-13	121.02	VISLK(1)EANVK	2	0.65198	2	1.093	0.755	0.69	1.066	0.823	1.025	0.917	0.895
O95292	168	K	Vesicle-associated membrane protein-associated protein B/C OS=Homo sapiens OX=9606 GN=VAPB PE=1 SV=3	VAPB	1	0.0227977	44.349	K(1)VMEECK	2	0.022491	1	0.203	1.603	7.901	0.932	1.051	0.218	1.525	6.995
O95347	330	K	Structural maintenance of chromosomes protein 2 OS=Homo sapiens OX=9606 GN=SMC2 PE=1 SV=2	SMC2	1	0.00809171	81.017	NLACEESK(1)R	2	-0.12876	1	1.087	0.79	0.726	1.085	0.83	1.002	0.952	0.95
O95831	89	K	Apoptosis-inducing factor 1, mitochondrial OS=Homo sapiens OX=9606 GN=AIFM1 PE=1 SV=1	AIFM1	1	0.0187559	61.962	TMK(1)EDEK	3	1.1875	1				0.975	1.119
P00338	81	K	L-lactate dehydrogenase A chain OS=Homo sapiens OX=9606 GN=LDHA PE=1 SV=2	LDHA	1	0.00115268	84.759	IVSGK(1)DYNVTANSK	3	-3.9464	1				0.955	1.019
P00338	318	K	L-lactate dehydrogenase A chain OS=Homo sapiens OX=9606 GN=LDHA PE=1 SV=2	LDHA	1	1.58099e-24	132.79	K(1)SADTLWGIQK	2	-1.6964	2	1.005	0.957	0.952	0.955	1.019	1.052	0.939	0.893
P00367	480	K	Glutamate dehydrogenase 1, mitochondrial OS=Homo sapiens OX=9606 GN=GLUD1 PE=1 SV=2	GLUD1	1	4.82761e-08	89.859	FGK(1)HGGTIPIVPTAEFQDR	3	-0.027851	1	0.654	1.297	1.984	0.729	1.399	0.897	0.927	1.033
P00441	71	K	Superoxide dismutase [Cu-Zn] OS=Homo sapiens OX=9606 GN=SOD1 PE=1 SV=2	SOD1	1	0.000813465	84.479	K(1)HGGPKDEER	4	0.099424	1	0.971	1.186	1.221	0.903	1.196	1.075	0.992	0.923
P00441	129	K	Superoxide dismutase [Cu-Zn] OS=Homo sapiens OX=9606 GN=SOD1 PE=1 SV=2	SOD1	1	0.0011092	71.531	ADDLGK(1)GGNEESTK	3	1.2795	1	0.75	1.214	1.618	0.903	1.196	0.831	1.015	1.221
P00505	90	K	Aspartate aminotransferase, mitochondrial OS=Homo sapiens OX=9606 GN=GOT2 PE=1 SV=3	GOT2	0.999999	6.79305e-11	86.497	KAEAQIAAK(1)NLDK	3	1.1678	1				0.909	1.109
P00505	234	K	Aspartate aminotransferase, mitochondrial OS=Homo sapiens OX=9606 GN=GOT2 PE=1 SV=3	GOT2	1	0.00190731	94.309	EIATVVK(1)K	2	-0.42609	2	1.018	0.982	0.965	0.909	1.109	1.12	0.885	0.79
P00505	73	K	Aspartate aminotransferase, mitochondrial OS=Homo sapiens OX=9606 GN=GOT2 PE=1 SV=3	GOT2	1	0.00252229	72.662	DDNGK(1)PYVLPSVR	2	0.20409	2	0.75	1.284	1.712	0.909	1.109	0.825	1.158	1.404
P00505	82	K	Aspartate aminotransferase, mitochondrial OS=Homo sapiens OX=9606 GN=GOT2 PE=1 SV=3	GOT2	1	0.00157552	81.017	K(1)AEAQIAAK	3	1.4374	2	0.887	1.147	1.294	0.909	1.109	0.976	1.034	1.059
P00558	139	K	Phosphoglycerate kinase 1 OS=Homo sapiens OX=9606 GN=PGK1 PE=1 SV=3	PGK1	1	0.0163742	74.92	DASGNK(1)VK	2	1.0685	1	1.029	0.95	0.923	0.951	0.939	1.082	1.012	0.935
P00558	192	K	Phosphoglycerate kinase 1 OS=Homo sapiens OX=9606 GN=PGK1 PE=1 SV=3	PGK1	1	0.0195227	56.258	K(1)ELNYFAK	3	-0.24433	1	0.967	0.918	0.95	0.951	0.939	1.017	0.978	0.962
P02545	155	K	Prelamin-A/C OS=Homo sapiens OX=9606 GN=LMNA PE=1 SV=1	LMNA	1	4.65865e-19	120.57	EAALSTALSEK(1)R	2	-0.29022	2	0.861	1.202	1.395	0.883	1.165	0.975	1.032	1.058
P02545	233	K	Prelamin-A/C OS=Homo sapiens OX=9606 GN=LMNA PE=1 SV=1	LMNA	1	0.00079943	87.258	LVEIDNGK(1)QR	3	-1.0443	1	0.902	1.077	1.194	0.883	1.165	1.022	0.924	0.904
P02545	265	K	Prelamin-A/C OS=Homo sapiens OX=9606 GN=LMNA PE=1 SV=1	LMNA	1	0.0162757	69.721	ELEK(1)TYSAK	2	0.35501	1	0.868	1.123	1.293	0.883	1.165	0.983	0.964	0.981
P02545	181	K	Prelamin-A/C OS=Homo sapiens OX=9606 GN=LMNA PE=1 SV=1	LMNA	1	1.74921e-13	125.7	K(1)QLQDEMLR	2	-0.69238	1	0.813	1.153	1.419	0.883	1.165	0.921	0.99	1.075
P02545	97	K	Prelamin-A/C OS=Homo sapiens OX=9606 GN=LMNA PE=1 SV=1	LMNA	1	0.0058384	62.633	TLDSVAK(1)ER	2	-0.51175	2				0.883	1.165
P02545	260	K	Prelamin-A/C OS=Homo sapiens OX=9606 GN=LMNA PE=1 SV=1	LMNA	1	5.67943e-22	96.745	AQHEDQVEQYK(1)K	3	-2.2495	2	0.187	1.808	9.65	0.883	1.165	0.212	1.552	7.321
P02545	420	K	Prelamin-A/C OS=Homo sapiens OX=9606 GN=LMNA PE=1 SV=1	LMNA	1	0.0188691	68.847	K(1)LESTESR	2	0.57969	1	0.951	1.118	1.175	0.883	1.165	1.077	0.96	0.891
P02545	316	K	Prelamin-A/C OS=Homo sapiens OX=9606 GN=LMNA PE=1 SV=1	LMNA	1	0.0016207	99.815	QLAAK(1)EAK	3	0.63162	2	0.912	1.13	1.239	0.883	1.165	1.033	0.97	0.939
P04075	42	K	Fructose-bisphosphate aldolase A OS=Homo sapiens OX=9606 GN=ALDOA PE=1 SV=2	ALDOA	1	1.35937e-64	145	GILAADESTGSIAK(1)R	3	-2.8979	1	0.655	1.222	1.865	0.979	1.12	0.669	1.091	1.631
P04075	99	K	Fructose-bisphosphate aldolase A OS=Homo sapiens OX=9606 GN=ALDOA PE=1 SV=2	ALDOA	1	0.00150966	74.789	ADDGRPFPQVIK(1)SK	3	-2.0311	1	1.125	1.057	0.94	0.979	1.12	1.149	0.944	0.822
P04075	330	K	Fructose-bisphosphate aldolase A OS=Homo sapiens OX=9606 GN=ALDOA PE=1 SV=2	ALDOA	1	0.00113966	83.647	AAQEEYVK(1)R	3	-0.34363	1	0.974	0.972	0.997	0.979	1.12	0.995	0.868	0.872
P04075	101	K	Fructose-bisphosphate aldolase A OS=Homo sapiens OX=9606 GN=ALDOA PE=1 SV=2	ALDOA	1	0.0162757	69.721	SK(1)GGVVGIK	2	-1.0799	1	0.872	1.149	1.318	0.979	1.12	0.891	1.026	1.152
P04075	13	K	Fructose-bisphosphate aldolase A OS=Homo sapiens OX=9606 GN=ALDOA PE=1 SV=2	ALDOA	1	3.89858e-15	114.24	PYQYPALTPEQK(1)K	3	0.66849	2	0.986	1.054	1.069	0.979	1.12	1.007	0.941	0.934
P04075	140	K	Fructose-bisphosphate aldolase A OS=Homo sapiens OX=9606 GN=ALDOA PE=1 SV=2	ALDOA	1	0.0105078	76.228	K(1)DGADFAK	2	-0.56884	1	1.05	1.129	1.075	0.979	1.12	1.073	1.008	0.939
P04075	14	K	Fructose-bisphosphate aldolase A OS=Homo sapiens OX=9606 GN=ALDOA PE=1 SV=2	ALDOA	1	1.92586e-06	106.35	K(1)ELSDIAHR	3	0.6539	2	0.948	1.127	1.188	0.979	1.12	0.968	1.006	1.039
P04083	161	K	Annexin A1 OS=Homo sapiens OX=9606 GN=ANXA1 PE=1 SV=2	ANXA1	1	0.0124161	67.494	VYREELK(1)R	3	0.018338	1	0.954	1.049	1.099	0.926	1.036	1.03	1.013	0.983
P04179	122	K	Superoxide dismutase [Mn], mitochondrial OS=Homo sapiens OX=9606 GN=SOD2 PE=1 SV=3	SOD2	1	0.00618792	75.387	GELLEAIK(1)R	2	-0.52753	1	0.915	1.043	1.141	1.065	0.967	0.859	1.079	1.256
P04406	215	K	Glyceraldehyde-3-phosphate dehydrogenase OS=Homo sapiens OX=9606 GN=GAPDH PE=1 SV=3	GAPDH	1	1.53176e-80	121.26	GALQNIIPASTGAAK(1)AVGK	3	-0.90984	1				0.98	1.16
P04406	219	K	Glyceraldehyde-3-phosphate dehydrogenase OS=Homo sapiens OX=9606 GN=GAPDH PE=1 SV=3	GAPDH	1	0.000570388	88.101	AVGK(1)VIPELNGK	2	-1.1656	3	0.889	1.147	1.289	0.98	1.16	0.907	0.989	1.09
P04406	194	K	Glyceraldehyde-3-phosphate dehydrogenase OS=Homo sapiens OX=9606 GN=GAPDH PE=1 SV=3	GAPDH	1	0.00093335	85.813	TVDGPSGK(1)LWR	3	-0.70786	3	0.991	1.064	1.073	0.98	1.16	1.011	0.917	0.907
P04406	61	K	Glyceraldehyde-3-phosphate dehydrogenase OS=Homo sapiens OX=9606 GN=GAPDH PE=1 SV=3	GAPDH	1	2.44803e-11	100.69	FHGTVK(1)AENGK	3	0.21917	2	1.199	1.006	0.839	0.98	1.16	1.223	0.867	0.709
P04406	117	K	Glyceraldehyde-3-phosphate dehydrogenase OS=Homo sapiens OX=9606 GN=GAPDH PE=1 SV=3	GAPDH	1	9.52371e-25	131.52	AGAHLQGGAK(1)R	3	0.34379	4	1.11	1.053	0.949	0.98	1.16	1.133	0.908	0.801
P04406	263	K	Glyceraldehyde-3-phosphate dehydrogenase OS=Homo sapiens OX=9606 GN=GAPDH PE=1 SV=3	GAPDH	1	1.12502e-24	134.99	VVK(1)QASEGPLK	2	-1.5187	4	1.028	1.111	1.082	0.98	1.16	1.049	0.958	0.913
P04406	5	K	Glyceraldehyde-3-phosphate dehydrogenase OS=Homo sapiens OX=9606 GN=GAPDH PE=1 SV=3	GAPDH	1	5.12247e-23	129.85	VK(1)VGVNGFGR	2	-1.136	1	1.017	1.066	1.048	0.98	1.16	1.038	0.919	0.885
P04632	244	K	Calpain small subunit 1 OS=Homo sapiens OX=9606 GN=CAPNS1 PE=1 SV=1	CAPNS1	1	0.00481476	68.224	AFK(1)SLDK	2	-1.1842	1				0.818	1.313
P04792	114	K	Heat shock protein beta-1 OS=Homo sapiens OX=9606 GN=HSPB1 PE=1 SV=2	HSPB1	1	2.17292e-18	126.1	TK(1)DGVVEITGK	2	-0.77705	1	0.898	1.215	1.353	0.844	1.322	1.064	0.919	0.864
P05023	773	K	Sodium/potassium-transporting ATPase subunit alpha-1 OS=Homo sapiens OX=9606 GN=ATP1A1 PE=1 SV=1	ATP1A1	1	0.000456361	105.52	LIFDNLK(1)K	2	-1.0119	1	1.103	0.915	0.83	0.993	1.005	1.111	0.91	0.819
P05141	147	K	ADP/ATP translocase 2 OS=Homo sapiens OX=9606 GN=SLC25A5 PE=1 SV=7	SLC25A5	1	1.3297e-29	132.97	LAADVGK(1)AGAER	2	-0.61821	1	0.959	1.123	1.171	0.996	1.034	0.963	1.086	1.128
P05141	105	K	ADP/ATP translocase 2 OS=Homo sapiens OX=9606 GN=SLC25A5 PE=1 SV=7	SLC25A5	1	0.00447703	72.29	QIFLGGVDK(1)R	2	-1.116	1	0.928	1.01	1.089	0.996	1.034	0.932	0.977	1.048
P05455	397	K	Lupus La protein OS=Homo sapiens OX=9606 GN=SSB PE=1 SV=2	SSB	0.997802	0.00250124	52.862	AREETDK(0.002)EEPASK(0.998)QQK	4	0.32357	1	0.968	1.109	1.146	0.971	1.227	0.997	0.904	0.907
P05455	360	K	Lupus La protein OS=Homo sapiens OX=9606 GN=SSB PE=1 SV=2	SSB	1	0.00261317	104.45	VQFQGK(1)K	2	-1.6128	1	0.847	1.222	1.442	0.971	1.227	0.872	0.996	1.142
P05455	285	K	Lupus La protein OS=Homo sapiens OX=9606 GN=SSB PE=1 SV=2	SSB	1	0.0186457	77.923	EALGK(1)AK	2	2.9342	1	0.961	1.069	1.112	0.971	1.227	0.99	0.871	0.88
P05783	426	K	Keratin, type I cytoskeletal 18 OS=Homo sapiens OX=9606 GN=KRT18 PE=1 SV=2	KRT18	1	2.12456e-59	158.3	VVSETNDTK(1)VLR	3	-0.60048	2	0.952	1.193	1.252	0.984	1.154	0.967	1.034	1.069
P05783	187	K	Keratin, type I cytoskeletal 18 OS=Homo sapiens OX=9606 GN=KRT18 PE=1 SV=2	KRT18	1	3.35058e-05	98.105	K(1)VIDDTNITR	2	-0.3313	2	0.858	1.24	1.446	0.984	1.154	0.872	1.075	1.233
P06576	485	K	ATP synthase subunit beta, mitochondrial OS=Homo sapiens OX=9606 GN=ATP5F1B PE=1 SV=3	ATP5F1B	1	4.97578e-46	125.75	LVPLK(1)ETIK	3	-0.4934	2				0.942	1.109
P06733	81	K	Alpha-enolase OS=Homo sapiens OX=9606 GN=ENO1 PE=1 SV=2	ENO1	1	6.74059e-06	105.46	K(1)LNVTEQEK	3	1.9732	3	0.937	1.07	1.142	0.972	1.072	0.964	0.998	1.035
P06733	233	K	Alpha-enolase OS=Homo sapiens OX=9606 GN=ENO1 PE=1 SV=2	ENO1	1	1.87042e-08	106.58	TAIGK(1)AGYTDK	2	-0.67146	2	0.969	1.044	1.078	0.972	1.072	0.997	0.974	0.977
P06733	64	K	Alpha-enolase OS=Homo sapiens OX=9606 GN=ENO1 PE=1 SV=2	ENO1	1	2.48976e-11	108.56	GVSK(1)AVEHINK	3	0.15425	1	1.006	1.014	1.008	0.972	1.072	1.035	0.946	0.914
P06733	330	K	Alpha-enolase OS=Homo sapiens OX=9606 GN=ENO1 PE=1 SV=2	ENO1	1	0.00130082	101.65	IAK(1)AVNEK	3	-0.76177	2	0.936	1.034	1.105	0.972	1.072	0.963	0.965	1.002
P06733	89	K	Alpha-enolase OS=Homo sapiens OX=9606 GN=ENO1 PE=1 SV=2	ENO1	0.999999	4.72451e-07	74.649	KLNVTEQEK(1)IDK	3	-2.0849	1				0.972	1.072
P06733	126	K	Alpha-enolase OS=Homo sapiens OX=9606 GN=ENO1 PE=1 SV=2	ENO1	1	5.56058e-08	101.53	AGAVEK(1)GVPLYR	3	-0.46785	2	0.89	1.132	1.271	0.972	1.072	0.916	1.056	1.153
P06744	447	K	Glucose-6-phosphate isomerase OS=Homo sapiens OX=9606 GN=GPI PE=1 SV=4	GPI	1	0.00169284	89.355	K(1)ELQAAGK	3	-0.81264	2	0.939	1.116	1.188	0.95	1.153	0.988	0.968	0.98
P06748	212	K	Nucleophosmin OS=Homo sapiens OX=9606 GN=NPM1 PE=1 SV=2	NPM1	0.840719	0.00461224	49.595	SNQNGK(0.841)DSK(0.159)PSSTPR	3	0.20594	1				0.904	1.165
P06748	229	K	Nucleophosmin OS=Homo sapiens OX=9606 GN=NPM1 PE=1 SV=2	NPM1	1	0.00470854	100.02	GQESFK(1)K	3	1.2521	3	0.899	1.133	1.26	0.904	1.165	0.994	0.973	0.979
P06748	239	K	Nucleophosmin OS=Homo sapiens OX=9606 GN=NPM1 PE=1 SV=2	NPM1	1	0.000684472	84.297	TPK(1)GPSSVEDIK	3	1.3182	1	0.797	1.052	1.32	0.904	1.165	0.882	0.903	1.024
P06748	202	K	Nucleophosmin OS=Homo sapiens OX=9606 GN=NPM1 PE=1 SV=2	NPM1	1	4.09234e-09	117.7	DTPAK(1)NAQK	3	-0.16499	3	0.983	1.092	1.111	0.904	1.165	1.087	0.937	0.862
P06748	257	K	Nucleophosmin OS=Homo sapiens OX=9606 GN=NPM1 PE=1 SV=2	NPM1	1	5.48834e-14	108.97	MQASIEK(1)GGSLPK	3	-1.3425	1	0.884	1.033	1.169	0.904	1.165	0.978	0.887	0.907
P06748	223	K	Nucleophosmin OS=Homo sapiens OX=9606 GN=NPM1 PE=1 SV=2	NPM1	1	0.000850959	104.22	SK(1)GQESFK	2	0.47292	2	0.9	1.131	1.256	0.904	1.165	0.996	0.971	0.975
P07195	318	K	L-lactate dehydrogenase B chain OS=Homo sapiens OX=9606 GN=LDHB PE=1 SV=2	LDHB	1	3.81721e-05	67.997	LKDDEVAQLK(1)K	3	-2.0112	2				1.024	1.017
P07195	82	K	L-lactate dehydrogenase B chain OS=Homo sapiens OX=9606 GN=LDHB PE=1 SV=2	LDHB	1	4.71407e-14	110.44	IVADK(1)DYSVTANSK	3	0.35009	1	0.839	1.16	1.383	1.024	1.017	0.819	1.141	1.393
P07237	467	K	Protein disulfide-isomerase OS=Homo sapiens OX=9606 GN=P4HB PE=1 SV=3	P4HB	1	0.0200001	71.501	TLDGFK(1)K	2	-0.52567	1	1.049	1.049	1	0.989	1.084	1.061	0.968	0.912
P07237	309	K	Protein disulfide-isomerase OS=Homo sapiens OX=9606 GN=P4HB PE=1 SV=3	P4HB	1	0.0156828	71.614	K(1)EECPAVR	2	0.84829	1	1.065	1.061	0.997	0.989	1.084	1.077	0.979	0.909
P07237	71	K	Protein disulfide-isomerase OS=Homo sapiens OX=9606 GN=P4HB PE=1 SV=3	P4HB	1	0.000444831	94.465	LK(1)AEGSEIR	2	-0.32352	1	1.001	1.026	1.024	0.989	1.084	1.012	0.946	0.935
P07237	283	K	Protein disulfide-isomerase OS=Homo sapiens OX=9606 GN=P4HB PE=1 SV=3	P4HB	1	0.000597704	92.538	TAAESFK(1)GK	2	1.1123	1	0.823	1.053	1.279	0.989	1.084	0.832	0.971	1.167
P07237	328	K	Protein disulfide-isomerase OS=Homo sapiens OX=9606 GN=P4HB PE=1 SV=3	P4HB	1	6.12487e-09	106.58	YK(1)PESEELTAER	2	-1.8185	1	0.911	1.111	1.221	0.989	1.084	0.921	1.025	1.113
P07237	65	K	Protein disulfide-isomerase OS=Homo sapiens OX=9606 GN=P4HB PE=1 SV=3	P4HB	1	0.0115166	53.237	ALAPEYAK(1)AAGK	3	-0.45851	1	0.9	1.072	1.191	0.989	1.084	0.91	0.989	1.087
P07355	81	K	Annexin A2 OS=Homo sapiens OX=9606 GN=ANXA2 PE=1 SV=2	ANXA2	1	0.00634764	83.862	K(1)ELASALK	3	-0.083758	4	0.888	1.189	1.339	0.867	1.199	1.024	0.992	0.969
P07355	204	K	Annexin A2 OS=Homo sapiens OX=9606 GN=ANXA2 PE=1 SV=2	ANXA2	1	0.00160983	86.898	DLYDAGVK(1)R	3	-0.05946	3	0.853	1.162	1.362	0.867	1.199	0.984	0.969	0.985
P07355	206	K	Annexin A2 OS=Homo sapiens OX=9606 GN=ANXA2 PE=1 SV=2	ANXA2	1	0.0214577	55.676	K(1)GTDVPK	3	0.55036	1	1.013	1.034	1.021	0.867	1.199	1.168	0.862	0.738
P07355	169	K	Annexin A2 OS=Homo sapiens OX=9606 GN=ANXA2 PE=1 SV=2	ANXA2	1	0.00272434	91.069	K(1)LMVALAK	2	-0.69229	1				0.867	1.199
P07355	279	K	Annexin A2 OS=Homo sapiens OX=9606 GN=ANXA2 PE=1 SV=2	ANXA2	1	0.0126816	77.732	LYDSMK(1)GK	2	-1.2885	1	0.86	1.155	1.343	0.867	1.199	0.992	0.963	0.971
P07355	47	K	Annexin A2 OS=Homo sapiens OX=9606 GN=ANXA2 PE=1 SV=2	ANXA2	1	0.000879223	76.728	DALNIETAIK(1)TK	3	0.068723	1	0.821	1.039	1.265	0.867	1.199	0.947	0.867	0.916
P07737	108	K	Profilin-1 OS=Homo sapiens OX=9606 GN=PFN1 PE=1 SV=2	PFN1	1	0.0147244	50.354	TDK(1)TLVLLMGK	3	-1.6311	1				0.953	1.102
P07737	126	K	Profilin-1 OS=Homo sapiens OX=9606 GN=PFN1 PE=1 SV=2	PFN1	1	0.000601963	87.184	EGVHGGLINK(1)K	3	0.076962	1	1.018	1.084	1.065	0.953	1.102	1.068	0.984	0.921
P07900	779	K	Heat shock protein HSP 90-alpha OS=Homo sapiens OX=9606 GN=HSP90AA1 PE=1 SV=5	HSP90AA1	0.995938	0.0209951	42.031	AEADK(0.004)NDK(0.996)SVK	4	-1.8164	1	1.079	0.904	0.837	1.086	0.877	0.994	1.031	1.037
P07900	611	K	Heat shock protein HSP 90-alpha OS=Homo sapiens OX=9606 GN=HSP90AA1 PE=1 SV=5	HSP90AA1	1	0.00735131	51.771	ENQK(1)HIYYITGETK	3	-1.9321	1	1.006	0.938	0.932	1.086	0.877	0.926	1.07	1.156
P07900	754	K	Heat shock protein HSP 90-alpha OS=Homo sapiens OX=9606 GN=HSP90AA1 PE=1 SV=5	HSP90AA1	1	4.36669e-06	92.439	K(1)HLEINPDHSIIETLR	3	-0.56293	1	0.734	1.126	1.534	1.086	0.877	0.676	1.284	1.899
P07900	698	K	Heat shock protein HSP 90-alpha OS=Homo sapiens OX=9606 GN=HSP90AA1 PE=1 SV=5	HSP90AA1	1	0.016495	74.841	IMK(1)DILEK	2	0.14208	1	1.155	0.872	0.755	1.086	0.877	1.064	0.994	0.934
P07910	197	K	Heterogeneous nuclear ribonucleoproteins C1/C2 OS=Homo sapiens OX=9606 GN=HNRNPC PE=1 SV=4	HNRNPC	1	3.17825e-05	69.03	LKGDDLQAIK(1)K	3	-1.2883	1				0.952	1.043
P07910	243	K	Heterogeneous nuclear ribonucleoproteins C1/C2 OS=Homo sapiens OX=9606 GN=HNRNPC PE=1 SV=4	HNRNPC	1	3.44468e-21	117	NDKSEEEQSSSSVK(1)K	4	-0.96027	1	0.844	1.018	1.207	0.952	1.043	0.887	0.976	1.1
P07910	189	K	Heterogeneous nuclear ribonucleoproteins C1/C2 OS=Homo sapiens OX=9606 GN=HNRNPC PE=1 SV=4	HNRNPC	1	1.71457e-07	80.69	LK(1)GDDLQAIKK	3	-0.70907	1				0.952	1.043
P07910	244	K	Heterogeneous nuclear ribonucleoproteins C1/C2 OS=Homo sapiens OX=9606 GN=HNRNPC PE=1 SV=4	HNRNPC	1	0.0131659	77.732	K(1)DETNVK	3	-0.27415	2	1.029	0.921	0.894	0.952	1.043	1.081	0.883	0.817
P07910	219	K	Heterogeneous nuclear ribonucleoproteins C1/C2 OS=Homo sapiens OX=9606 GN=HNRNPC PE=1 SV=4	HNRNPC	1	0.00802275	76.774	IEK(1)EQSK	3	0.94994	1	0.909	1.062	1.169	0.952	1.043	0.955	1.018	1.066
P07910	232	K	Heterogeneous nuclear ribonucleoproteins C1/C2 OS=Homo sapiens OX=9606 GN=HNRNPC PE=1 SV=4	HNRNPC	1	1.73505e-37	130.72	NDK(1)SEEEQSSSSVK	3	-1.2328	1	1.059	0.926	0.874	0.952	1.043	1.112	0.888	0.799
P07954	473	K	Fumarate hydratase, mitochondrial OS=Homo sapiens OX=9606 GN=FH PE=1 SV=3	FH	1	0.0116344	71.501	IAK(1)TAHK	3	0.031984	1	0.894	1.207	1.35	0.839	1.266	1.066	0.953	0.894
P08238	347	K	Heat shock protein HSP 90-beta OS=Homo sapiens OX=9606 GN=HSP90AB1 PE=1 SV=4	HSP90AB1	1	0.000901418	73.435	RAPFDLFENK(1)K	3	-0.19114	1	0.852	1.198	1.405	1.012	0.992	0.842	1.208	1.435
P08238	649	K	Heat shock protein HSP 90-beta OS=Homo sapiens OX=9606 GN=HSP90AB1 PE=1 SV=4	HSP90AB1	0.997124	0.000862108	79.659	AEADK(0.003)NDK(0.997)AVK	3	-0.93915	2	1.067	0.91	0.853	1.012	0.992	1.054	0.917	0.87
P08238	69	K	Heat shock protein HSP 90-beta OS=Homo sapiens OX=9606 GN=HSP90AB1 PE=1 SV=4	HSP90AB1	1	0.017473	70.028	LDSGK(1)ELK	2	-0.97095	2	0.898	1.045	1.164	1.012	0.992	0.887	1.053	1.187
P08238	481	K	Heat shock protein HSP 90-beta OS=Homo sapiens OX=9606 GN=HSP90AB1 PE=1 SV=4	HSP90AB1	1	0.000729186	89.911	ETQK(1)SIYYITGESK	3	0.71659	1	0.949	0.957	1.008	1.012	0.992	0.938	0.965	1.029
P08238	399	K	Heat shock protein HSP 90-beta OS=Homo sapiens OX=9606 GN=HSP90AB1 PE=1 SV=4	HSP90AB1	1	0.00209255	81.92	EMLQQSK(1)ILK	3	1.3094	3	0.786	1.217	1.547	1.012	0.992	0.777	1.227	1.579
P08238	284	K	Heat shock protein HSP 90-beta OS=Homo sapiens OX=9606 GN=HSP90AB1 PE=1 SV=4	HSP90AB1	1	0.00106002	69.721	YIDQEELNK(1)TK	3	-2.1084	1	0.963	1.043	1.083	1.012	0.992	0.952	1.051	1.104
P08238	624	K	Heat shock protein HSP 90-beta OS=Homo sapiens OX=9606 GN=HSP90AB1 PE=1 SV=4	HSP90AB1	1	4.66711e-22	118.21	K(1)HLEINPDHPIVETLR	4	-0.81167	2	0.976	1.024	1.05	1.012	0.992	0.964	1.032	1.071
P08238	557	K	Heat shock protein HSP 90-beta OS=Homo sapiens OX=9606 GN=HSP90AB1 PE=1 SV=4	HSP90AB1	1	0.0191963	80.438	MEESK(1)AK	2	-1.388	1	1.028	0.962	0.936	1.012	0.992	1.016	0.97	0.955
P09110	198	K	3-ketoacyl-CoA thiolase, peroxisomal OS=Homo sapiens OX=9606 GN=ACAA1 PE=1 SV=2	ACAA1	1	0.00796591	52.009	EK(1)QDTFALASQQK	3	-2.9503	1				0.939	1.129
P09429	30	K	High mobility group protein B1 OS=Homo sapiens OX=9606 GN=HMGB1 PE=1 SV=3	HMGB1	1	5.17204e-09	102.63	K(1)HPDASVNFSEFSK	3	-1.2512	1	0.861	1.083	1.258	1.028	0.834	0.838	1.299	1.55
P09429	114	K	High mobility group protein B1 OS=Homo sapiens OX=9606 GN=HMGB1 PE=1 SV=3	HMGB1	1	0.000964513	84.375	IK(1)GEHPGLSIGDVAK	3	0.86883	1	0.878	1.061	1.208	1.028	0.834	0.854	1.272	1.489
P09651	8	K	Heterogeneous nuclear ribonucleoprotein A1 OS=Homo sapiens OX=9606 GN=HNRNPA1 PE=1 SV=5	HNRNPA1	1	5.11235e-05	96.82	SESPK(1)EPEQLR	2	-0.1199	1	1.061	0.966	0.911	0.952	1.046	1.114	0.924	0.829
P09651	105	K	Heterogeneous nuclear ribonucleoprotein A1 OS=Homo sapiens OX=9606 GN=HNRNPA1 PE=1 SV=5	HNRNPA1	1	0.00346655	55.724	EDSQRPGAHLTVK(1)K	4	-1.2596	1	0.997	0.993	0.996	0.952	1.046	1.047	0.949	0.906
P09651	78	K	Heterogeneous nuclear ribonucleoprotein A1 OS=Homo sapiens OX=9606 GN=HNRNPA1 PE=1 SV=5	HNRNPA1	1	0.00837858	82.716	PHK(1)VDGR	3	0.18966	1	1.132	0.986	0.871	0.952	1.046	1.189	0.943	0.793
P0DMV9	451	K	Heat shock 70 kDa protein 1B OS=Homo sapiens OX=9606 GN=HSPA1B PE=1 SV=1	HSPA1B	1	2.28074e-79	170.04	AMTK(1)DNNLLGR	2	-0.00054356	1	1.062	0.874	0.823	1.032	0.857	1.029	1.02	0.991
P0DP25	31	K	Calmodulin-3 OS=Homo sapiens OX=9606 GN=CALM3 PE=1 SV=1	CALM3	1	0.000969536	62.237	DGDGTITTK(1)ELGTVMR	3	-1.1034	1	0.841	1.022	1.215	1.018	0.959	0.826	1.066	1.291
P0DPI2	233	K	Glutamine amidotransferase-like class 1 domain-containing protein 3A, mitochondrial OS=Homo sapiens OX=9606 GN=GATD3A PE=1 SV=1	GATD3A	1	0.00115757	68.463	EVVEAHVDQK(1)NK	3	1.7774	1	0.829	1.05	1.268	0.944	1.085	0.878	0.968	1.103
P0DPI2	261	K	Glutamine amidotransferase-like class 1 domain-containing protein 3A, mitochondrial OS=Homo sapiens OX=9606 GN=GATD3A PE=1 SV=1	GATD3A	1	0.00930748	77.662	K(1)VLELTGK	2	-0.60368	1	0.936	1.13	1.207	0.944	1.085	0.992	1.041	1.049
P10599	3	K	Thioredoxin OS=Homo sapiens OX=9606 GN=TXN PE=1 SV=3	TXN	1	0.000669855	111.95	VK(1)QIESK	2	0.21283	1	1	1.168	1.167	0.932	1.177	1.073	0.992	0.925
P10809	359	K	60 kDa heat shock protein, mitochondrial OS=Homo sapiens OX=9606 GN=HSPD1 PE=1 SV=2	HSPD1	1	1.96824e-06	107.79	DDAMLLK(1)GK	2	-2.3597	2	1.09	1.035	0.95	1.03	1.097	1.058	0.943	0.891
P10809	91	K	60 kDa heat shock protein, mitochondrial OS=Homo sapiens OX=9606 GN=HSPD1 PE=1 SV=2	HSPD1	1	0.0196851	82.671	YK(1)NIGAK	2	-0.047931	2	1.037	1.024	0.987	1.03	1.097	1.007	0.933	0.927
P10809	202	K	60 kDa heat shock protein, mitochondrial OS=Homo sapiens OX=9606 GN=HSPD1 PE=1 SV=2	HSPD1	1	0.00266578	85.355	GVITVK(1)DGK	2	1.5129	2	0.896	1.142	1.275	1.03	1.097	0.87	1.041	1.197
P10809	133	K	60 kDa heat shock protein, mitochondrial OS=Homo sapiens OX=9606 GN=HSPD1 PE=1 SV=2	HSPD1	1	0.00218594	85.837	ISK(1)GANPVEIR	2	0.084308	1	0.864	1.158	1.339	1.03	1.097	0.839	1.056	1.259
P11021	163	K	Endoplasmic reticulum chaperone BiP OS=Homo sapiens OX=9606 GN=HSPA5 PE=1 SV=2	HSPA5	1	0.00313553	68.657	ETAEAYLGK(1)K	3	0.58089	4	0.964	0.873	0.905	1.033	0.745	0.933	1.172	1.256
P11021	553	K	Endoplasmic reticulum chaperone BiP OS=Homo sapiens OX=9606 GN=HSPA5 PE=1 SV=2	HSPA5	1	0.0189748	58.167	FAEEDK(1)K	3	0.19709	2	1.022	0.84	0.822	1.033	0.745	0.989	1.128	1.141
P11021	154	K	Endoplasmic reticulum chaperone BiP OS=Homo sapiens OX=9606 GN=HSPA5 PE=1 SV=2	HSPA5	1	0.000786127	71.879	MK(1)ETAEAYLGK	2	-1.3177	2	1.15	0.703	0.611	1.033	0.745	1.113	0.944	0.848
P11021	446	K	Endoplasmic reticulum chaperone BiP OS=Homo sapiens OX=9606 GN=HSPA5 PE=1 SV=2	HSPA5	1	0.0203003	67.704	NTVVPTK(1)K	2	-0.62492	1	1.081	0.78	0.721	1.033	0.745	1.046	1.047	1.001
P11021	185	K	Endoplasmic reticulum chaperone BiP OS=Homo sapiens OX=9606 GN=HSPA5 PE=1 SV=2	HSPA5	1	3.52611e-52	137.69	QATK(1)DAGTIAGLNVMR	2	-2.0224	2	1.085	0.692	0.638	1.033	0.745	1.05	0.929	0.885
P11142	159	K	Heat shock cognate 71 kDa protein OS=Homo sapiens OX=9606 GN=HSPA8 PE=1 SV=1	HSPA8	1	1.18887e-89	153.72	QATK(1)DAGTIAGLNVLR	2	-2.0453	2	1.025	0.931	0.909	1.079	0.901	0.95	1.033	1.087
P11142	319	K	Heat shock cognate 71 kDa protein OS=Homo sapiens OX=9606 GN=HSPA8 PE=1 SV=1	HSPA8	1	4.64162e-08	105.65	GTLDPVEK(1)ALR	2	-2.8434	2	1.205	0.854	0.708	1.079	0.901	1.117	0.948	0.849
P11142	328	K	Heat shock cognate 71 kDa protein OS=Homo sapiens OX=9606 GN=HSPA8 PE=1 SV=1	HSPA8	1	6.94475e-07	95.414	LDK(1)SQIHDIVLVGGSTR	3	-0.27218	1	1.008	1.023	1.015	1.079	0.901	0.934	1.135	1.215
P11142	589	K	Heat shock cognate 71 kDa protein OS=Homo sapiens OX=9606 GN=HSPA8 PE=1 SV=1	HSPA8	1	9.13691e-29	125.97	NQTAEK(1)EEFEHQQK	3	4.1013	3	0.18	1.535	8.525	1.079	0.901	0.167	1.704	10.204
P11142	531	K	Heat shock cognate 71 kDa protein OS=Homo sapiens OX=9606 GN=HSPA8 PE=1 SV=1	HSPA8	1	0.0077689	91.853	AEDEK(1)QR	2	-0.24457	1	1.132	0.799	0.706	1.079	0.901	1.049	0.887	0.846
P11142	451	K	Heat shock cognate 71 kDa protein OS=Homo sapiens OX=9606 GN=HSPA8 PE=1 SV=1	HSPA8	1	1.32272e-18	127.56	AMTK(1)DNNLLGK	2	-2.2895	2	1.161	0.894	0.77	1.079	0.901	1.076	0.992	0.922
P11142	601	K	Heat shock cognate 71 kDa protein OS=Homo sapiens OX=9606 GN=HSPA8 PE=1 SV=1	HSPA8	1	0.011333	53.377	ELEK(1)VCNPIITK	3	-1.8926	1				1.079	0.901
P11488	47	K	Guanine nucleotide-binding protein G(t) subunit alpha-1 OS=Homo sapiens OX=9606 GN=GNAT1 PE=1 SV=5	GNAT1	1	0.0214446	71.614	STIVK(1)QMK	2	-1.6209	1
P11940	312	K	Polyadenylate-binding protein 1 OS=Homo sapiens OX=9606 GN=PABPC1 PE=1 SV=2	PABPC1	1	4.74949e-14	108.58	K(1)EFSPFGTITSAK	3	0.44814	1	1.065	0.932	0.875	1.053	0.942	1.011	0.989	0.978
P12235	268	K	ADP/ATP translocase 1 OS=Homo sapiens OX=9606 GN=SLC25A4 PE=1 SV=4	SLC25A4	1	0.00730222	76.228	DEGAK(1)AFFK	2	2.6517	2	0.556	1.346	2.419
P12268	436	K	Inosine-5'-monophosphate dehydrogenase 2 OS=Homo sapiens OX=9606 GN=IMPDH2 PE=1 SV=2	IMPDH2	1	0.000161202	98.04	YFSEADK(1)IK	2	1.494	1	0.908	1.125	1.239	0.982	1.157	0.925	0.972	1.051
P12268	134	K	Inosine-5'-monophosphate dehydrogenase 2 OS=Homo sapiens OX=9606 GN=IMPDH2 PE=1 SV=2	IMPDH2	1	0.00970798	82.287	DVFEAK(1)AR	2	-1.2561	1	1.008	1.115	1.107	0.982	1.157	1.026	0.964	0.94
P12268	257	K	Inosine-5'-monophosphate dehydrogenase 2 OS=Homo sapiens OX=9606 GN=IMPDH2 PE=1 SV=2	IMPDH2	1	4.15975e-42	134.08	QLLCGAAIGTHEDDK(1)YR	3	0.27651	1	0.895	1.084	1.211	0.982	1.157	0.911	0.937	1.029
P12270	1507	K	Nucleoprotein TPR OS=Homo sapiens OX=9606 GN=TPR PE=1 SV=3	TPR	1	3.15724e-17	124.12	TLSEK(1)ETEAR	2	-0.618	1	1.144	0.842	0.736	1.032	0.934	1.109	0.901	0.812
P12270	834	K	Nucleoprotein TPR OS=Homo sapiens OX=9606 GN=TPR PE=1 SV=3	TPR	1	0.000697272	105.1	SETETK(1)QR	2	-0.63809	1	1.136	0.859	0.756	1.032	0.934	1.101	0.92	0.836
P12429	222	K	Annexin A3 OS=Homo sapiens OX=9606 GN=ANXA3 PE=1 SV=3	ANXA3	1	0.000954192	70.438	NISQK(1)DIVDSIK	3	0.60952	1	1.241	0.85	0.685	1.036	1.015	1.198	0.837	0.699
P12814	563	K	Alpha-actinin-1 OS=Homo sapiens OX=9606 GN=ACTN1 PE=1 SV=2	ACTN1	1	0.00100359	77.062	ATLPDADK(1)ER	2	-0.72877	1				0.983	0.862
P12814	420	K	Alpha-actinin-1 OS=Homo sapiens OX=9606 GN=ACTN1 PE=1 SV=2	ACTN1	1	0.00197325	61.657	QK(1)DYETATLSEIK	3	1.5912	1				0.983	0.862
P13073	60	K	Cytochrome c oxidase subunit 4 isoform 1, mitochondrial OS=Homo sapiens OX=9606 GN=COX4I1 PE=1 SV=1	COX4I1	1	0.00111378	79.148	HLSASQK(1)ALK	3	0.097015	1	0.932	1.029	1.104	0.941	1.041	0.99	0.988	0.998
P13639	445	K	Elongation factor 2 OS=Homo sapiens OX=9606 GN=EEF2 PE=1 SV=4	EEF2	1	1.72833e-17	126.71	EDLYLK(1)PIQR	2	-2.0541	3	1.004	0.989	0.984	1.037	0.957	0.968	1.033	1.067
P13639	571	K	Elongation factor 2 OS=Homo sapiens OX=9606 GN=EEF2 PE=1 SV=4	EEF2	1	0.000909612	73.082	DLEEDHACIPIK(1)K	3	-0.12426	1	0.985	1.064	1.08	1.037	0.957	0.95	1.112	1.171
P13639	328	K	Elongation factor 2 OS=Homo sapiens OX=9606 GN=EEF2 PE=1 SV=4	EEF2	1	0.00660813	86.898	LDSEDK(1)DK	2	0.39382	2	1.041	0.942	0.905	1.037	0.957	1.004	0.984	0.98
P13639	283	K	Elongation factor 2 OS=Homo sapiens OX=9606 GN=EEF2 PE=1 SV=4	EEF2	1	1.04253e-05	104.22	SATSPEGK(1)K	3	0.73997	2	1.146	0.911	0.795	1.037	0.957	1.105	0.952	0.862
P13667	221	K	Protein disulfide-isomerase A4 OS=Homo sapiens OX=9606 GN=PDIA4 PE=1 SV=2	PDIA4	1	0.0200018	76.064	AAK(1)ELSK	2	-0.38864	1	0.926	0.975	1.053	1.054	0.815	0.879	1.196	1.361
P13667	506	K	Protein disulfide-isomerase A4 OS=Homo sapiens OX=9606 GN=PDIA4 PE=1 SV=2	PDIA4	1	0.00149766	97.431	EFVTAFK(1)K	2	0.46433	1	1.112	0.849	0.763	1.054	0.815	1.055	1.042	0.988
P13693	97	K	Translationally-controlled tumor protein OS=Homo sapiens OX=9606 GN=TPT1 PE=1 SV=1	TPT1	1	0.0179519	52.786	DYMK(1)SIK	3	-2.5483	1				0.95	1.161
P13693	102	K	Translationally-controlled tumor protein OS=Homo sapiens OX=9606 GN=TPT1 PE=1 SV=1	TPT1	1	8.11952e-05	93.345	GK(1)LEEQRPER	3	-0.93652	1				0.95	1.161
P13796	456	K	Plastin-2 OS=Homo sapiens OX=9606 GN=LCP1 PE=1 SV=6	LCP1	1	0.000482982	84.753	K(1)LENCNYAVELGK	3	0.95912	1	0.821	1.17	1.425	1.317	0.661	0.623	1.77	2.841
P13796	579	K	Plastin-2 OS=Homo sapiens OX=9606 GN=LCP1 PE=1 SV=6	LCP1	1	0.0092532	41.621	TENLNDDEK(1)LNNAK	3	3.7145	1	0.4	1.265	3.161	1.317	0.661	0.304	1.914	6.296
P13804	226	K	Electron transfer flavoprotein subunit alpha, mitochondrial OS=Homo sapiens OX=9606 GN=ETFA PE=1 SV=1	ETFA	1	0.00384335	82.417	GLK(1)SGENFK	2	-1.6298	1	0.812	1.241	1.528	0.882	1.165	0.921	1.065	1.156
P14314	158	K	Glucosidase 2 subunit beta OS=Homo sapiens OX=9606 GN=PRKCSH PE=1 SV=2	PRKCSH	1	0.00234875	91.549	K(1)LIELQAGK	2	-0.96714	1	0.981	0.851	0.868	0.962	0.846	1.02	1.006	0.986
P14314	166	K	Glucosidase 2 subunit beta OS=Homo sapiens OX=9606 GN=PRKCSH PE=1 SV=2	PRKCSH	1	0.00191023	85.533	LIELQAGK(1)K	2	-0.96714	1				0.962	0.846
P14618	166	K	Pyruvate kinase PKM OS=Homo sapiens OX=9606 GN=PKM PE=1 SV=4	PKM	1	0.0104886	56.205	NICK(1)VVEVGSK	3	-0.62893	1	0.838	1.03	1.228	0.918	1.172	0.913	0.879	0.963
P14618	261	K	Pyruvate kinase PKM OS=Homo sapiens OX=9606 GN=PKM PE=1 SV=4	PKM	1	0.0135076	85.212	VLGEK(1)GK	2	-1.209	2	0.953	1.126	1.182	0.918	1.172	1.038	0.961	0.926
P14618	66	K	Pyruvate kinase PKM OS=Homo sapiens OX=9606 GN=PKM PE=1 SV=4	PKM	1	5.29046e-11	109.16	EMIK(1)SGMNVAR	2	-2.3534	2	0.937	1.161	1.239	0.918	1.172	1.021	0.991	0.971
P14618	115	K	Pyruvate kinase PKM OS=Homo sapiens OX=9606 GN=PKM PE=1 SV=4	PKM	1	1.58005e-05	94.688	PVAVALDTK(1)GPEIR	3	-0.81406	1	0.707	1.153	1.632	0.918	1.172	0.77	0.984	1.278
P14618	135	K	Pyruvate kinase PKM OS=Homo sapiens OX=9606 GN=PKM PE=1 SV=4	PKM	1	0.000414909	90.793	GSGTAEVELK(1)K	2	-0.9967	2	0.846	1.076	1.271	0.918	1.172	0.922	0.918	0.996
P14625	682	K	Endoplasmin OS=Homo sapiens OX=9606 GN=HSP90B1 PE=1 SV=1	HSP90B1	1	2.28023e-06	98.902	DISTNYYASQK(1)K	3	0.62622	1	0.951	0.918	0.965	1.084	0.757	0.877	1.213	1.383
P14625	161	K	Endoplasmin OS=Homo sapiens OX=9606 GN=HSP90B1 PE=1 SV=1	HSP90B1	1	0.0123842	52.576	EELVK(1)NLGTIAK	3	1.8838	1	0.986	0.913	0.926	1.084	0.757	0.91	1.206	1.325
P14625	547	K	Endoplasmin OS=Homo sapiens OX=9606 GN=HSP90B1 PE=1 SV=1	HSP90B1	1	0.00830531	56.414	K(1)EAESSPFVER	3	-2.1325	2	0.771	1.146	1.487	1.084	0.757	0.711	1.514	2.129
P14625	593	K	Endoplasmin OS=Homo sapiens OX=9606 GN=HSP90B1 PE=1 SV=1	HSP90B1	1	0.00274981	83.137	FQNVAK(1)EGVK	2	-2.0363	1	0.821	0.776	0.945	1.084	0.757	0.757	1.025	1.354
P15259	241	K	Phosphoglycerate mutase 2 OS=Homo sapiens OX=9606 GN=PGAM2 PE=1 SV=3	PGAM2	1	0.000604185	75.819	K(1)AMEAVAAQGK	3	0.96574	1	0.736	1.163	1.581
P15311	327	K	Ezrin OS=Homo sapiens OX=9606 GN=EZR PE=1 SV=4	EZR	1	0.00197352	88.177	QQLETEK(1)K	3	-1.2979	1	0.946	1.012	1.07	0.982	0.964	0.963	1.05	1.09
P15311	254	K	Ezrin OS=Homo sapiens OX=9606 GN=EZR PE=1 SV=4	EZR	0.997344	0.020707	41.08	K(0.997)FVIK(0.003)PIDK	3	-1.4705	1				0.982	0.964
P15311	296	K	Ezrin OS=Homo sapiens OX=9606 GN=EZR PE=1 SV=4	EZR	1	0.000785019	81.565	RK(1)PDTIEVQQMK	3	0.51556	2	0.79	1.245	1.576	0.982	0.964	0.804	1.291	1.606
P15311	344	K	Ezrin OS=Homo sapiens OX=9606 GN=EZR PE=1 SV=4	EZR	1	6.43642e-07	86.898	EK(1)EELMLR	2	-3.3011	1				0.982	0.964
P15311	72	K	Ezrin OS=Homo sapiens OX=9606 GN=EZR PE=1 SV=4	EZR	1	0.0156828	71.614	K(1)ENPLQFK	2	-0.31694	2	0.83	1.19	1.434	0.982	0.964	0.845	1.234	1.46
P15311	523	K	Ezrin OS=Homo sapiens OX=9606 GN=EZR PE=1 SV=4	EZR	1	0.00445536	81.017	ITEAEK(1)NER	2	0.14826	1	0.989	0.946	0.957	0.982	0.964	1.007	0.981	0.974
P15311	253	K	Ezrin OS=Homo sapiens OX=9606 GN=EZR PE=1 SV=4	EZR	1	7.61055e-05	109.71	NISFNDK(1)K	3	0.76202	3	0.867	0.985	1.136	0.982	0.964	0.883	1.022	1.157
P15311	263	K	Ezrin OS=Homo sapiens OX=9606 GN=EZR PE=1 SV=4	EZR	1	9.81038e-05	92.19	K(1)APDFVFYAPR	3	1.5943	2	1.075	0.883	0.821	0.982	0.964	1.095	0.916	0.837
P15311	316	K	Ezrin OS=Homo sapiens OX=9606 GN=EZR PE=1 SV=4	EZR	1	0.00787261	77.282	HQK(1)QLER	3	-0.31695	1	0.978	0.965	0.987	0.982	0.964	0.996	1.001	1.005
P15880	275	K	40S ribosomal protein S2 OS=Homo sapiens OX=9606 GN=RPS2 PE=1 SV=2	RPS2	1	0.00303836	56.817	SPYQEFTDHLVK(1)THTR	4	-0.2855	1	0.836	1.03	1.233	1.031	0.903	0.811	1.141	1.407
P15880	58	K	40S ribosomal protein S2 OS=Homo sapiens OX=9606 GN=RPS2 PE=1 SV=2	RPS2	1	0.000691697	83.204	AEDK(1)EWMPVTK	2	-1.4433	1	1.029	0.954	0.928	1.031	0.903	0.998	1.056	1.058
P15880	211	K	40S ribosomal protein S2 OS=Homo sapiens OX=9606 GN=RPS2 PE=1 SV=2	RPS2	1	0.00127299	66.267	GTGIVSAPVPK(1)K	3	-0.26039	1				1.031	0.903
P15924	2361	K	Desmoplakin OS=Homo sapiens OX=9606 GN=DSP PE=1 SV=3	DSP	1	0.00608319	63.624	ELIEK(1)GHGIR	3	0.0084408	1				0.974	0.96
P15924	821	K	Desmoplakin OS=Homo sapiens OX=9606 GN=DSP PE=1 SV=3	DSP	0.999995	0.00717666	59.067	IKNDLNLK(1)K	3	-1.3128	1				0.974	0.96
P15924	943	K	Desmoplakin OS=Homo sapiens OX=9606 GN=DSP PE=1 SV=3	DSP	1	0.0132162	56.548	DK(1)SEEVQK	2	-2.0954	1				0.974	0.96
P15924	1434	K	Desmoplakin OS=Homo sapiens OX=9606 GN=DSP PE=1 SV=3	DSP	1	1.8492e-14	107.02	RVEEDIQQQK(1)ATGSEVSQR	3	-0.72254	1	0.806	1.05	1.304	0.974	0.96	0.828	1.094	1.321
P16104	37	K	Histone H2AX OS=Homo sapiens OX=9606 GN=H2AFX PE=1 SV=2	H2AFX	1	0.0234653	53.775	K(1)GHYAER	3	0.0781	1	1.189	0.751	0.632	1.126	0.853	1.056	0.88	0.833
P16403	52	K	Histone H1.2 OS=Homo sapiens OX=9606 GN=HIST1H1C PE=1 SV=2	HIST1H1C	1	0.0213244	71.692	AVAASK(1)ER	2	2.8653	1	1.135	0.685	0.603
P16949	80	K	Stathmin OS=Homo sapiens OX=9606 GN=STMN1 PE=1 SV=3	STMN1	1	6.06454e-06	104.22	EHEK(1)EVLQK	3	-1.8696	3	0.786	1.254	1.596	1.039	0.954	0.756	1.314	1.738
P16949	126	K	Stathmin OS=Homo sapiens OX=9606 GN=STMN1 PE=1 SV=3	STMN1	0.936155	0.00525865	61.11	EK(0.936)DK(0.064)HIEEVR	4	-1.3002	1	1.126	0.901	0.8	1.039	0.954	1.084	0.944	0.871
P17844	351	K	Probable ATP-dependent RNA helicase DDX5 OS=Homo sapiens OX=9606 GN=DDX5 PE=1 SV=1	DDX5	1	0.0063798	75.197	TIVFVETK(1)R	2	0.18713	1	1.139	0.902	0.791	1.061	0.986	1.074	0.915	0.852
P17980	70	K	26S proteasome regulatory subunit 6A OS=Homo sapiens OX=9606 GN=PSMC3 PE=1 SV=3	PSMC3	1	0.000783242	75.088	VTHELQAMK(1)DK	3	0.0031867	1	1.023	0.906	0.886	1.028	0.988	0.995	0.917	0.922
P17980	211	K	26S proteasome regulatory subunit 6A OS=Homo sapiens OX=9606 GN=PSMC3 PE=1 SV=3	PSMC3	1	0.000952697	70.563	EK(1)FENLGIQPPK	3	0.011229	1				1.028	0.988
P17987	400	K	T-complex protein 1 subunit alpha OS=Homo sapiens OX=9606 GN=TCP1 PE=1 SV=1	TCP1	1	1.42364e-11	110.39	SLHDALCVVK(1)R	3	-0.55666	1	0.775	0.844	1.089	1.022	0.937	0.758	0.901	1.189
P17987	126	K	T-complex protein 1 subunit alpha OS=Homo sapiens OX=9606 GN=TCP1 PE=1 SV=1	TCP1	1	0.00371235	91.087	LACK(1)EAVR	2	1.0457	1	1.066	0.936	0.878	1.022	0.937	1.043	0.999	0.958
P18124	77	K	60S ribosomal protein L7 OS=Homo sapiens OX=9606 GN=RPL7 PE=1 SV=1	RPL7	1	0.0177146	45.28	K(1)AGNFYVPAEPK	3	1.8465	1	0.829	1.072	1.293	1.04	0.905	0.797	1.185	1.487
P18124	53	K	60S ribosomal protein L7 OS=Homo sapiens OX=9606 GN=RPL7 PE=1 SV=1	RPL7	1	0.00497493	66.993	LIYEK(1)AK	3	1.5602	1				1.04	0.905
P18124	156	K	60S ribosomal protein L7 OS=Homo sapiens OX=9606 GN=RPL7 PE=1 SV=1	RPL7	1	0.0028107	82.417	SVNELIYK(1)R	2	-0.39019	1	1.118	0.912	0.816	1.04	0.905	1.075	1.008	0.938
P18621	37	K	60S ribosomal protein L17 OS=Homo sapiens OX=9606 GN=RPL17 PE=1 SV=3	RPL17	1	0.00090917	70.524	ETAQAIK(1)GMHIR	3	-0.71865	1	0.859	1.169	1.36	1.082	0.88	0.794	1.328	1.673
P18621	167	K	60S ribosomal protein L17 OS=Homo sapiens OX=9606 GN=RPL17 PE=1 SV=3	RPL17	0.999999	1.07759e-19	84.859	EQIVPKPEEEVAQK(1)K	3	-0.36271	1				1.082	0.88
P19105	149	K	Myosin regulatory light chain 12A OS=Homo sapiens OX=9606 GN=MYL12A PE=1 SV=2	MYL12A	1	0.00825483	73.616	EAPIDK(1)K	3	0.19313	2	1.023	0.955	0.933	1.061	0.936	0.964	1.02	1.058
P19338	124	K	Nucleolin OS=Homo sapiens OX=9606 GN=NCL PE=1 SV=3	NCL	1	0.00385552	79.148	ALVATPGK(1)K	3	0.58777	2	0.814	1.233	1.515	0.895	1.265	0.909	0.975	1.073
P19338	95	K	Nucleolin OS=Homo sapiens OX=9606 GN=NCL PE=1 SV=3	NCL	1	0.00454044	87.476	AAATPAK(1)K	2	1.3646	2	0.873	1.243	1.424	0.895	1.265	0.975	0.983	1.008
P19338	228	K	Nucleolin OS=Homo sapiens OX=9606 GN=NCL PE=1 SV=3	NCL	1	0.0226565	74.415	VVPVK(1)AK	2	-0.47996	1	0.76	1.177	1.548	0.895	1.265	0.849	0.93	1.095
P19338	424	K	Nucleolin OS=Homo sapiens OX=9606 GN=NCL PE=1 SV=3	NCL	1	0.018604	77.732	LVSK(1)DGK	2	-0.26416	1	0.935	1.226	1.311	0.895	1.265	1.045	0.969	0.927
P19338	102	K	Nucleolin OS=Homo sapiens OX=9606 GN=NCL PE=1 SV=3	NCL	1	0.00163294	63.185	TVTPAK(1)AVTTPGK	3	2.1952	1	0.654	1.362	2.084	0.895	1.265	0.731	1.077	1.473
P19338	15	K	Nucleolin OS=Homo sapiens OX=9606 GN=NCL PE=1 SV=3	NCL	1	0.014361	82.452	NQGDPK(1)K	2	0.4683	1	0.96	1.226	1.277	0.895	1.265	1.073	0.969	0.903
P19338	79	K	Nucleolin OS=Homo sapiens OX=9606 GN=NCL PE=1 SV=3	NCL	1	0.00393427	77.662	VAVATPAK(1)K	3	1.9369	5	0.739	1.294	1.751	0.895	1.265	0.826	1.023	1.238
P19338	109	K	Nucleolin OS=Homo sapiens OX=9606 GN=NCL PE=1 SV=3	NCL	1	0.000115081	111.17	AVTTPGK(1)K	3	-0.26138	2	0.785	1.341	1.709	0.895	1.265	0.877	1.06	1.209
P19338	545	K	Nucleolin OS=Homo sapiens OX=9606 GN=NCL PE=1 SV=3	NCL	1	0.0152151	66.56	EALNSCNK(1)R	2	-0.050899	1	0.874	1.16	1.327	0.895	1.265	0.977	0.917	0.939
P19338	87	K	Nucleolin OS=Homo sapiens OX=9606 GN=NCL PE=1 SV=3	NCL	1	0.00844257	79.474	AAVTPGK(1)K	2	-0.3373	2	0.854	1.281	1.5	0.895	1.265	0.954	1.013	1.062
P19338	116	K	Nucleolin OS=Homo sapiens OX=9606 GN=NCL PE=1 SV=3	NCL	1	5.37411e-14	109.83	GATPGK(1)ALVATPGK	3	-0.42495	1	0.859	1.185	1.38	0.895	1.265	0.96	0.937	0.976
P19338	132	K	Nucleolin OS=Homo sapiens OX=9606 GN=NCL PE=1 SV=3	NCL	1	0.00139333	87.258	GAAIPAK(1)GAK	3	-0.082035	2	0.696	1.352	1.941	0.895	1.265	0.778	1.069	1.374
P19338	477	K	Nucleolin OS=Homo sapiens OX=9606 GN=NCL PE=1 SV=3	NCL	1	0.00626127	58.098	GGK(1)NSTWSGESK	3	3.4634	1				0.895	1.265
P19338	513	K	Nucleolin OS=Homo sapiens OX=9606 GN=NCL PE=1 SV=3	NCL	1	0.00162941	70.089	ATFIK(1)VPQNQNGK	3	-2.3717	1	0.875	1.181	1.35	0.895	1.265	0.978	0.934	0.955
P20674	113	K	Cytochrome c oxidase subunit 5A, mitochondrial OS=Homo sapiens OX=9606 GN=COX5A PE=1 SV=2	COX5A	1	0.0016207	99.815	ILEVVK(1)DK	2	0.62286	1	0.92	1.007	1.094	0.966	1.001	0.952	1.006	1.057
P20700	124	K	Lamin-B1 OS=Homo sapiens OX=9606 GN=LMNB1 PE=1 SV=2	LMNB1	1	0.00938197	55.261	K(1)ESDLNGAQIK	3	1.1417	1				1.02	1.019
P20700	182	K	Lamin-B1 OS=Homo sapiens OX=9606 GN=LMNB1 PE=1 SV=2	LMNB1	1	8.74036e-09	107.09	K(1)QLADETLLK	2	1.2012	1	1.083	0.939	0.868	1.02	1.019	1.062	0.921	0.867
P20700	156	K	Lamin-B1 OS=Homo sapiens OX=9606 GN=LMNB1 PE=1 SV=2	LMNB1	1	0.000557461	84.169	DAALATALGDK(1)K	2	-4.1093	2	0.685	1.262	1.843	1.02	1.019	0.672	1.238	1.842
P20700	342	K	Lamin-B1 OS=Homo sapiens OX=9606 GN=LMNB1 PE=1 SV=2	LMNB1	1	0.00489452	65.156	MLTDK(1)ER	2	0.78593	1				1.02	1.019
P20929	5939	K	Nebulin OS=Homo sapiens OX=9606 GN=NEB PE=1 SV=5	NEB	1	0.0124855	74.464	K(1)DYEESIK	2	-0.83439	1	0.236	1.605	6.807
P21333	2141	K	Filamin-A OS=Homo sapiens OX=9606 GN=FLNA PE=1 SV=4	FLNA	1	0.0164222	86.744	VK(1)ESITR	2	-1.0657	1	1.124	0.894	0.795	1.127	0.79	0.997	1.132	1.135
P21333	1372	K	Filamin-A OS=Homo sapiens OX=9606 GN=FLNA PE=1 SV=4	FLNA	1	0.000203411	87.647	VHGPGIQSGTTNK(1)PNK	3	-0.34544	1	0.864	1.06	1.227	1.127	0.79	0.767	1.342	1.75
P21333	865	K	Filamin-A OS=Homo sapiens OX=9606 GN=FLNA PE=1 SV=4	FLNA	1	0.000724175	76.233	VK(1)VEPSHDASK	3	-0.45506	2				1.127	0.79
P21333	2607	K	Filamin-A OS=Homo sapiens OX=9606 GN=FLNA PE=1 SV=4	FLNA	1	0.00395657	58.079	TPCEEILVK(1)HVGSR	3	-0.29336	1				1.127	0.79
P21796	109	K	Voltage-dependent anion-selective channel protein 1 OS=Homo sapiens OX=9606 GN=VDAC1 PE=1 SV=2	VDAC1	1	3.41008e-06	98.337	LTFDSSFSPNTGK(1)K	3	0.46966	1	0.737	1.195	1.622	0.932	1.067	0.791	1.12	1.416
P22087	205	K	rRNA 2'-O-methyltransferase fibrillarin OS=Homo sapiens OX=9606 GN=FBL PE=1 SV=2	FBL	1	0.00709959	82.287	DLINLAK(1)K	2	0.4001	1	0.998	0.999	1.001	0.926	1.076	1.078	0.928	0.861
P22087	121	K	rRNA 2'-O-methyltransferase fibrillarin OS=Homo sapiens OX=9606 GN=FBL PE=1 SV=2	FBL	1	1.9796e-05	91.076	NLVPGESVYGEK(1)R	2	-0.13296	1	0.845	1.144	1.353	0.926	1.076	0.913	1.063	1.164
P22307	464	K	Non-specific lipid-transfer protein OS=Homo sapiens OX=9606 GN=SCP2 PE=1 SV=2	SCP2	1	0.0163742	74.92	VK(1)DGPGGK	2	-0.1611	1	0.929	1.237	1.331	0.901	1.051	1.031	1.177	1.142
P22307	491	K	Non-specific lipid-transfer protein OS=Homo sapiens OX=9606 GN=SCP2 PE=1 SV=2	SCP2	1	0.00968901	64.64	GSVLPNSDK(1)K	2	0.10344	1	0.75	1.236	1.647	0.901	1.051	0.832	1.176	1.413
P22392	26	K	Nucleoside diphosphate kinase B OS=Homo sapiens OX=9606 GN=NME2 PE=1 SV=1	NME2	1	1.6833e-05	102.07	GLVGEIIK(1)R	2	-0.70182	1	1.015	1.046	1.03	0.958	1.194	1.059	0.876	0.827
P22392	31	K	Nucleoside diphosphate kinase B OS=Homo sapiens OX=9606 GN=NME2 PE=1 SV=1	NME2	1	0.00541437	101.6	FEQK(1)GFR	2	0.75892	1	1.028	1.05	1.021	0.958	1.194	1.073	0.879	0.819
P22392	12	K	Nucleoside diphosphate kinase B OS=Homo sapiens OX=9606 GN=NME2 PE=1 SV=1	NME2	1	3.08603e-13	113.24	TFIAIK(1)PDGVQR	3	-0.50646	3	0.877	1.189	1.355	0.958	1.194	0.915	0.996	1.089
P22392	100	K	Nucleoside diphosphate kinase B OS=Homo sapiens OX=9606 GN=NME2 PE=1 SV=1	NME2	1	4.04314e-05	89.311	VMLGETNPADSK(1)PGTIR	3	0.59451	1	0.82	1.014	1.237	0.958	1.194	0.856	0.849	0.992
P22626	104	K	Heterogeneous nuclear ribonucleoproteins A2/B1 OS=Homo sapiens OX=9606 GN=HNRNPA2B1 PE=1 SV=2	HNRNPA2B1	1	9.20947e-06	94.717	EESGK(1)PGAHVTVK	3	-1.0128	1	0.858	1.145	1.335	0.963	0.996	0.891	1.15	1.291
P23284	209	K	Peptidyl-prolyl cis-trans isomerase B OS=Homo sapiens OX=9606 GN=PPIB PE=1 SV=2	PPIB	1	0.000997055	70.942	IEVEK(1)PFAIAK	3	-0.18949	1	0.814	1.162	1.428	0.955	1.043	0.852	1.114	1.308
P23284	116	K	Peptidyl-prolyl cis-trans isomerase B OS=Homo sapiens OX=9606 GN=PPIB PE=1 SV=2	PPIB	1	1.04593e-05	97.273	GDGTGGK(1)SIYGER	3	-0.20182	2	0.918	0.999	1.087	0.955	1.043	0.961	0.958	0.997
P23284	195	K	Peptidyl-prolyl cis-trans isomerase B OS=Homo sapiens OX=9606 GN=PPIB PE=1 SV=2	PPIB	0.961112	9.63236e-27	100.43	DK(0.039)PLK(0.961)DVIIADCGK	3	-1.214	1				0.955	1.043
P23381	102	K	Tryptophan--tRNA ligase, cytoplasmic OS=Homo sapiens OX=9606 GN=WARS PE=1 SV=2	WARS	1	0.0225561	59.265	GIDYDK(1)LIVR	2	0.14742	1				0.689	1.558
P23396	62	K	40S ribosomal protein S3 OS=Homo sapiens OX=9606 GN=RPS3 PE=1 SV=2	RPS3	1	1.74177e-10	112.73	TQNVLGEK(1)GR	2	-0.23044	1	1.101	0.833	0.757	1.043	0.928	1.056	0.898	0.85
P23526	322	K	Adenosylhomocysteinase OS=Homo sapiens OX=9606 GN=AHCY PE=1 SV=4	AHCY	1	0.00921453	74.841	VNIK(1)PQVDR	2	0.07773	1	0.649	1.492	2.299	0.947	1.19	0.685	1.254	1.831
P23528	22	K	Cofilin-1 OS=Homo sapiens OX=9606 GN=CFL1 PE=1 SV=3	CFL1	1	0.00452227	77.062	K(1)SSTPEEVK	2	-1.0622	1	1.025	1.044	1.019	0.997	1.074	1.028	0.972	0.946
P23528	144	K	Cofilin-1 OS=Homo sapiens OX=9606 GN=CFL1 PE=1 SV=3	CFL1	1	0.00454726	56.139	HELQANCYEEVK(1)DR	2	2.2934	1	0.097	1.824	18.742	0.997	1.074	0.097	1.698	17.505
P23528	30	K	Cofilin-1 OS=Homo sapiens OX=9606 GN=CFL1 PE=1 SV=3	CFL1	1	0.000216431	96.342	SSTPEEVK(1)K	3	0.16423	4	1.031	1.017	0.987	0.997	1.074	1.034	0.947	0.916
P23528	114	K	Cofilin-1 OS=Homo sapiens OX=9606 GN=CFL1 PE=1 SV=3	CFL1	1	0.00219751	83.182	SK(1)MIYASSK	2	-0.50127	1	0.973	1.051	1.081	0.997	1.074	0.976	0.979	1.003
P23528	44	K	Cofilin-1 OS=Homo sapiens OX=9606 GN=CFL1 PE=1 SV=3	CFL1	1	1.03918e-24	130.98	AVLFCLSEDK(1)K	3	-0.40843	1	0.881	1.227	1.393	0.997	1.074	0.884	1.142	1.292
P23528	78	K	Cofilin-1 OS=Homo sapiens OX=9606 GN=CFL1 PE=1 SV=3	CFL1	1	0.000911992	103.87	MLPDK(1)DCR	2	-0.30794	1	0.985	1.198	1.217	0.997	1.074	0.988	1.115	1.129
P23528	121	K	Cofilin-1 OS=Homo sapiens OX=9606 GN=CFL1 PE=1 SV=3	CFL1	1	0.00465695	40.496	MIYASSK(1)DAIK	3	-1.964	1				0.997	1.074
P24534	133	K	Elongation factor 1-beta OS=Homo sapiens OX=9606 GN=EEF1B2 PE=1 SV=3	EEF1B2	1	0.0138834	79.469	K(1)PALVAK	2	0.46068	1	0.8	1.405	1.757	0.927	1.197	0.863	1.174	1.36
P24539	162	K	ATP synthase F(0) complex subunit B1, mitochondrial OS=Homo sapiens OX=9606 GN=ATP5PB PE=1 SV=2	ATP5PB	1	0.0038385	79.201	SQQALVQK(1)R	2	0.83064	1	0.839	1.101	1.313	0.871	1.077	0.963	1.022	1.061
P25398	116	K	40S ribosomal protein S12 OS=Homo sapiens OX=9606 GN=RPS12 PE=1 SV=3	RPS12	1	0.000657184	89.08	DYGK(1)ESQAK	3	-1.2588	1				1.044	0.931
P25398	40	K	40S ribosomal protein S12 OS=Homo sapiens OX=9606 GN=RPS12 PE=1 SV=3	RPS12	1	0.00867976	83.862	EAAK(1)ALDK	2	-0.4911	1	0.924	1.026	1.11	1.044	0.931	0.885	1.102	1.245
P25705	239	K	ATP synthase subunit alpha, mitochondrial OS=Homo sapiens OX=9606 GN=ATP5F1A PE=1 SV=1	ATP5F1A	0.770821	0.00721763	61.815	FNDGSDEK(0.771)K(0.229)K	3	-0.84517	1	0.916	1.122	1.225	0.941	1.136	0.973	0.988	1.015
P25705	539	K	ATP synthase subunit alpha, mitochondrial OS=Homo sapiens OX=9606 GN=ATP5F1A PE=1 SV=1	ATP5F1A	1	0.00247252	85.522	ISEQSDAK(1)LK	2	-0.9967	2	0.947	1.108	1.17	0.941	1.136	1.006	0.975	0.969
P25786	61	K	Proteasome subunit alpha type-1 OS=Homo sapiens OX=9606 GN=PSMA1 PE=1 SV=1	PSMA1	1	0.000764744	81.676	AQSELAAHQK(1)K	3	0.89297	1	1.057	0.975	0.922	0.952	1.051	1.11	0.928	0.836
P25788	192	K	Proteasome subunit alpha type-3 OS=Homo sapiens OX=9606 GN=PSMA3 PE=1 SV=2	PSMA3	1	0.00193703	98.048	DIVK(1)EVAK	2	0.28547	1	0.883	1.081	1.225	0.957	1.071	0.923	1.009	1.093
P26038	72	K	Moesin OS=Homo sapiens OX=9606 GN=MSN PE=1 SV=3	MSN	1	0.00859813	79.148	K(1)ESPLLFK	2	-0.086019	1	0.939	0.876	0.933	0.94	0.847	0.999	1.034	1.035
P26373	11	K	60S ribosomal protein L13 OS=Homo sapiens OX=9606 GN=RPL13 PE=1 SV=4	RPL13	1	0.00148946	63.624	NGMVLK(1)PHFHK	4	0.15202	1	0.98	1.032	1.054	1.038	0.896	0.944	1.152	1.22
P26373	136	K	60S ribosomal protein L13 OS=Homo sapiens OX=9606 GN=RPL13 PE=1 SV=4	RPL13	1	0.0149067	60.157	K(1)GDSSAEELK	2	-0.90709	1	1.141	0.904	0.793	1.038	0.896	1.099	1.009	0.918
P26373	88	K	60S ribosomal protein L13 OS=Homo sapiens OX=9606 GN=RPL13 PE=1 SV=4	RPL13	1	0.0134601	64.776	VAGIHK(1)K	3	0.46319	1	1.213	0.905	0.745	1.038	0.896	1.169	1.01	0.864
P26641	401	K	Elongation factor 1-gamma OS=Homo sapiens OX=9606 GN=EEF1G PE=1 SV=3	EEF1G	1	4.51221e-30	128.73	K(1)LDPGSEETQTLVR	3	2.911	3	0.939	0.952	1.014	0.931	1.173	1.009	0.812	0.805
P26641	434	K	Elongation factor 1-gamma OS=Homo sapiens OX=9606 GN=EEF1G PE=1 SV=3	EEF1G	1	8.90102e-09	115.71	AFNQGK(1)IFK	2	0.099782	1	0.912	1.06	1.163	0.931	1.173	0.98	0.904	0.922
P26641	132	K	Elongation factor 1-gamma OS=Homo sapiens OX=9606 GN=EEF1G PE=1 SV=3	EEF1G	1	0.000626562	88.021	QATENAK(1)EEVR	3	-0.10164	1				0.931	1.173
P26641	220	K	Elongation factor 1-gamma OS=Homo sapiens OX=9606 GN=EEF1G PE=1 SV=3	EEF1G	1	0.00141658	98.048	K(1)FAETQPK	3	0.22453	2	0.849	1.192	1.404	0.931	1.173	0.912	1.016	1.114
P27348	11	K	14-3-3 protein theta OS=Homo sapiens OX=9606 GN=YWHAQ PE=1 SV=1	YWHAQ	1	2.78529e-05	100.88	AK(1)LAEQAER	2	-0.49202	2	0.923	1.081	1.171	0.943	1.077	0.979	1.004	1.026
P27348	9	K	14-3-3 protein theta OS=Homo sapiens OX=9606 GN=YWHAQ PE=1 SV=1	YWHAQ	1	0.000220741	109.71	TELIQK(1)AK	3	2.3108	3	0.946	0.996	1.053	0.943	1.077	1.003	0.925	0.922
P27635	145	K	60S ribosomal protein L10 OS=Homo sapiens OX=9606 GN=RPL10 PE=1 SV=4	RPL10	1	2.32065e-13	112.08	LQNK(1)EHVIEALR	3	2.3365	1	0.979	0.912	0.931	1.036	0.954	0.945	0.956	1.012
P27635	121	K	60S ribosomal protein L10 OS=Homo sapiens OX=9606 GN=RPL10 PE=1 SV=4	RPL10	1	0.00224296	70.438	GAFGK(1)PQGTVAR	2	0.52538	1	0.969	1.055	1.089	1.036	0.954	0.935	1.106	1.183
P27797	159	K	Calreticulin OS=Homo sapiens OX=9606 GN=CALR PE=1 SV=1	CALR	1	2.11612e-05	102.52	NVLINK(1)DIR	2	-1.7607	1	1.143	0.943	0.825	1.07	0.905	1.068	1.042	0.976
P27797	62	K	Calreticulin OS=Homo sapiens OX=9606 GN=CALR PE=1 SV=1	CALR	1	3.49431e-13	123.79	FYGDEEK(1)DK	2	0.62695	2	1.033	1.027	0.994	1.07	0.905	0.965	1.135	1.176
P27797	355	K	Calreticulin OS=Homo sapiens OX=9606 GN=CALR PE=1 SV=1	CALR	1	0.0193842	81.296	AAEK(1)QMK	2	1.4012	1				1.07	0.905
P27824	233	K	Calnexin OS=Homo sapiens OX=9606 GN=CANX PE=1 SV=2	CANX	1	0.00568151	91.853	TYFTDK(1)K	2	-0.65712	1	0.973	1.097	1.127	0.993	1.041	0.98	1.054	1.076
P28066	192	K	Proteasome subunit alpha type-5 OS=Homo sapiens OX=9606 GN=PSMA5 PE=1 SV=3	PSMA5	1	0.00125265	90.05	SMTLK(1)EAIK	2	-0.97671	1	0.847	1.209	1.427	0.989	1.03	0.856	1.174	1.371
P29034	27	K	Protein S100-A2 OS=Homo sapiens OX=9606 GN=S100A2 PE=1 SV=3	S100A2	1	8.30899e-05	96.82	YSCQEGDK(1)FK	2	-0.18624	2	0.787	1.047	1.33	0.735	0.834	1.071	1.255	1.172
P29034	57	K	Protein S100-A2 OS=Homo sapiens OX=9606 GN=S100A2 PE=1 SV=3	S100A2	1	0.018613	57.047	VDEEGLK(1)K	3	0.76361	2	0.784	1.066	1.36	0.735	0.834	1.067	1.278	1.198
P29401	319	K	Transketolase OS=Homo sapiens OX=9606 GN=TKT PE=1 SV=3	TKT	1	0.00336317	80.688	K(1)AYGQALAK	3	0.5822	2				0.906	1.284
P29401	232	K	Transketolase OS=Homo sapiens OX=9606 GN=TKT PE=1 SV=3	TKT	1	0.000798018	85.837	AFGQAK(1)HQPTAIIAK	3	0.02815	1	0.796	1.142	1.434	0.906	1.284	0.879	0.889	1.011
P29401	102	K	Transketolase OS=Homo sapiens OX=9606 GN=TKT PE=1 SV=3	TKT	1	0.00139261	62.287	K(1)ISSDLDGHPVPK	3	0.70853	1	0.729	1.405	1.927	0.906	1.284	0.805	1.094	1.359
P29401	16	K	Transketolase OS=Homo sapiens OX=9606 GN=TKT PE=1 SV=3	TKT	1	0.000183883	93.345	LQALK(1)DTANR	2	-1.1979	1	0.813	1.25	1.538	0.906	1.284	0.897	0.974	1.086
P29803	81	K	Pyruvate dehydrogenase E1 component subunit alpha, testis-specific form, mitochondrial OS=Homo sapiens OX=9606 GN=PDHA2 PE=1 SV=1	PDHA2	1	0.00435995	90.15	ADQLYK(1)QK	2	-0.46421	1	0.925	1.121	1.211
P30041	141	K	Peroxiredoxin-6 OS=Homo sapiens OX=9606 GN=PRDX6 PE=1 SV=3	PRDX6	1	0.0178946	45.598	VVFVFGPDK(1)K	2	-3.3752	1				0.937	1.219
P30044	142	K	Peroxiredoxin-5, mitochondrial OS=Homo sapiens OX=9606 GN=PRDX5 PE=1 SV=4	PRDX5	1	0.00804334	79.116	AHK(1)AEGK	3	1.6399	1				0.775	1.41
P30101	289	K	Protein disulfide-isomerase A3 OS=Homo sapiens OX=9606 GN=PDIA3 PE=1 SV=4	PDIA3	1	0.00821689	70.056	K(1)FLDAGHK	3	0.33065	1	0.973	1.06	1.089	0.981	1.036	0.992	1.023	1.031
P30101	494	K	Protein disulfide-isomerase A3 OS=Homo sapiens OX=9606 GN=PDIA3 PE=1 SV=4	PDIA3	1	1.94963e-14	119.54	EATNPPVIQEEK(1)PK	3	0.37706	2	0.851	1.115	1.309	0.981	1.036	0.867	1.076	1.241
P30101	129	K	Protein disulfide-isomerase A3 OS=Homo sapiens OX=9606 GN=PDIA3 PE=1 SV=4	PDIA3	1	1.19764e-05	97.734	TADGIVSHLK(1)K	3	0.564	1	1.022	1.041	1.019	0.981	1.036	1.042	1.005	0.964
P30101	425	K	Protein disulfide-isomerase A3 OS=Homo sapiens OX=9606 GN=PDIA3 PE=1 SV=4	PDIA3	1	0.0237649	46.985	LSK(1)DPNIVIAK	3	-0.19334	1	0.785	1.138	1.448	0.981	1.036	0.8	1.098	1.373
P30153	188	K	Serine/threonine-protein phosphatase 2A 65 kDa regulatory subunit A alpha isoform OS=Homo sapiens OX=9606 GN=PPP2R1A PE=1 SV=4	PPP2R1A	1	0.00256874	43.613	AAASK(1)LGEFAK	3	-0.91664	1				0.998	1.034
P30153	255	K	Serine/threonine-protein phosphatase 2A 65 kDa regulatory subunit A alpha isoform OS=Homo sapiens OX=9606 GN=PPP2R1A PE=1 SV=4	PPP2R1A	1	0.0141206	60.064	QAAEDK(1)SWR	3	-1.2442	1	0.991	0.962	0.971	0.998	1.034	0.993	0.93	0.937
P30405	190	K	Peptidyl-prolyl cis-trans isomerase F, mitochondrial OS=Homo sapiens OX=9606 GN=PPIF PE=1 SV=1	PPIF	1	0.00110157	84.892	KIESFGSK(1)SGR	3	0.52776	1	1.051	0.852	0.81	1.045	0.821	1.006	1.038	1.032
P30405	73	K	Peptidyl-prolyl cis-trans isomerase F, mitochondrial OS=Homo sapiens OX=9606 GN=PPIF PE=1 SV=1	PPIF	1	0.00216035	73.386	ADVVPK(1)TAENFR	2	0.10488	1	0.867	0.979	1.129	1.045	0.821	0.83	1.192	1.436
P30405	183	K	Peptidyl-prolyl cis-trans isomerase F, mitochondrial OS=Homo sapiens OX=9606 GN=PPIF PE=1 SV=1	PPIF	1	0.00206664	93.096	K(1)IESFGSK	2	1.6557	1	1.048	0.857	0.818	1.045	0.821	1.003	1.044	1.041
P30622	706	K	CAP-Gly domain-containing linker protein 1 OS=Homo sapiens OX=9606 GN=CLIP1 PE=1 SV=2	CLIP1	1	0.000671355	90.793	EK(1)ENSLEAIR	2	-0.76177	1	0.969	0.985	1.017	1.022	0.944	0.948	1.043	1.1
P31946	124	K	14-3-3 protein beta/alpha OS=Homo sapiens OX=9606 GN=YWHAB PE=1 SV=3	YWHAB	1	0.0158988	64.207	MK(1)GDYFR	2	-0.41314	1	0.817	1.222	1.497	0.895	1.22	0.913	1.002	1.097
P31946	11	K	14-3-3 protein beta/alpha OS=Homo sapiens OX=9606 GN=YWHAB PE=1 SV=3	YWHAB	1	0.0020479	97.431	SELVQK(1)AK	3	1.4219	4	0.763	1.233	1.615	0.895	1.22	0.853	1.011	1.185
P31946	13	K	14-3-3 protein beta/alpha OS=Homo sapiens OX=9606 GN=YWHAB PE=1 SV=3	YWHAB	1	2.78529e-05	100.88	AK(1)LAEQAER	2	-0.49202	2	0.923	1.081	1.171	0.895	1.22	1.031	0.886	0.859
P31947	124	K	14-3-3 protein sigma OS=Homo sapiens OX=9606 GN=SFN PE=1 SV=1	SFN	1	0.00223001	101.28	MK(1)GDYYR	2	-1.8191	4	0.89	0.99	1.112	0.817	1.057	1.089	0.937	0.86
P31947	11	K	14-3-3 protein sigma OS=Homo sapiens OX=9606 GN=SFN PE=1 SV=1	SFN	1	2.78529e-05	100.88	AK(1)LAEQAER	2	-0.49202	2	0.923	1.081	1.171	0.817	1.057	1.13	1.023	0.905
P31947	77	K	14-3-3 protein sigma OS=Homo sapiens OX=9606 GN=SFN PE=1 SV=1	SFN	1	2.70698e-09	106.38	SNEEGSEEK(1)GPEVR	2	-1.9035	1	0.747	1.229	1.644	0.817	1.057	0.914	1.163	1.272
P31947	9	K	14-3-3 protein sigma OS=Homo sapiens OX=9606 GN=SFN PE=1 SV=1	SFN	1	0.00131904	101.54	ASLIQK(1)AK	3	-1.1558	3	0.828	1.026	1.239	0.817	1.057	1.013	0.971	0.959
P31947	160	K	14-3-3 protein sigma OS=Homo sapiens OX=9606 GN=SFN PE=1 SV=1	SFN	1	0.00253015	75.819	K(1)EMPPTNPIR	2	-1.9425	2	0.803	1.094	1.362	0.817	1.057	0.983	1.035	1.053
P31947	140	K	14-3-3 protein sigma OS=Homo sapiens OX=9606 GN=SFN PE=1 SV=1	SFN	1	1.10679e-71	160.38	YLAEVATGDDK(1)K	2	0.16379	3	0.827	0.986	1.193	0.817	1.057	1.012	0.933	0.922
P31948	237	K	Stress-induced-phosphoprotein 1 OS=Homo sapiens OX=9606 GN=STIP1 PE=1 SV=1	STIP1	1	0.00430433	77.744	ELGNDAYK(1)K	2	-2.3685	2	0.994	0.928	0.933	1.009	0.987	0.985	0.94	0.954
P31949	27	K	Protein S100-A11 OS=Homo sapiens OX=9606 GN=S100A11 PE=1 SV=2	S100A11	1	0.000989682	79.875	YAGK(1)DGYNYTLSK	3	0.34792	1	0.972	1.016	1.044	0.987	1.062	0.985	0.957	0.972
P31949	55	K	Protein S100-A11 OS=Homo sapiens OX=9606 GN=S100A11 PE=1 SV=2	S100A11	1	2.20415e-13	120.57	NQK(1)DPGVLDR	2	0.44054	1	1.046	0.991	0.948	0.987	1.062	1.06	0.933	0.88
P32969	174	K	60S ribosomal protein L9 OS=Homo sapiens OX=9606 GN=RPL9 PE=1 SV=1	RPL9	1	2.74694e-07	80.96	K(1)FLDGIYVSEK	2	-3.5139	1				1.017	0.983
P32969	65	K	60S ribosomal protein L9 OS=Homo sapiens OX=9606 GN=RPL9 PE=1 SV=1	RPL9	1	0.0138178	79.059	K(1)ELATVR	2	0.4523	1				1.017	0.983
P34897	464	K	Serine hydroxymethyltransferase, mitochondrial OS=Homo sapiens OX=9606 GN=SHMT2 PE=1 SV=3	SHMT2	1	0.00972506	82.261	TAK(1)LQDFK	3	1.6954	2	0.922	1.079	1.171	0.993	1.026	0.928	1.052	1.134
P34897	103	K	Serine hydroxymethyltransferase, mitochondrial OS=Homo sapiens OX=9606 GN=SHMT2 PE=1 SV=3	SHMT2	1	0.00374655	79.489	YSEGYPGK(1)R	2	1.7177	1	0.98	1.07	1.092	0.993	1.026	0.987	1.043	1.057
P34897	302	K	Serine hydroxymethyltransferase, mitochondrial OS=Homo sapiens OX=9606 GN=SHMT2 PE=1 SV=3	SHMT2	1	0.0104414	81.163	AVDPK(1)TGR	2	1.4124	1	0.952	1.019	1.07	0.993	1.026	0.959	0.993	1.035
P34932	517	K	Heat shock 70 kDa protein 4 OS=Homo sapiens OX=9606 GN=HSPA4 PE=1 SV=4	HSPA4	1	6.31282e-57	145.71	SEENEEPMETDQNAK(1)EEEK	3	2.8979	4	0.237	1.555	6.547	0.985	1.001	0.241	1.553	6.444
P34932	719	K	Heat shock 70 kDa protein 4 OS=Homo sapiens OX=9606 GN=HSPA4 PE=1 SV=4	HSPA4	1	4.80284e-15	109.36	NK(1)EDQYDHLDAADMTK	3	4.4114	3	0.306	1.52	4.967	0.985	1.001	0.311	1.518	4.881
P35232	202	K	Prohibitin OS=Homo sapiens OX=9606 GN=PHB PE=1 SV=1	PHB	1	0.00049349	84.507	FVVEK(1)AEQQK	2	-2.1599	1	0.834	1.181	1.416	0.944	1.106	0.883	1.068	1.21
P35268	107	K	60S ribosomal protein L22 OS=Homo sapiens OX=9606 GN=RPL22 PE=1 SV=2	RPL22	1	0.000793019	80.17	VVANSK(1)ESYELR	3	-1.5828	1	0.932	1.009	1.083	0.985	1.004	0.946	1.005	1.062
P35579	860	K	Myosin-9 OS=Homo sapiens OX=9606 GN=MYH9 PE=1 SV=4	MYH9	1	0.000420874	94.767	EK(1)QLAAENR	2	-2.1241	1	1.075	0.895	0.833	1.057	0.939	1.017	0.953	0.937
P35579	1173	K	Myosin-9 OS=Homo sapiens OX=9606 GN=MYH9 PE=1 SV=4	MYH9	1	0.000916079	90.05	EQEVNILK(1)K	2	-0.35599	1	1.012	0.98	0.969	1.057	0.939	0.957	1.044	1.091
P35579	1648	K	Myosin-9 OS=Homo sapiens OX=9606 GN=MYH9 PE=1 SV=4	MYH9	1	2.99188e-17	135.99	LQAQMK(1)DCMR	2	-0.12258	1	1.165	0.851	0.73	1.057	0.939	1.102	0.906	0.822
P35579	1274	K	Myosin-9 OS=Homo sapiens OX=9606 GN=MYH9 PE=1 SV=4	MYH9	1	0.00356867	83.045	TELADK(1)VTK	2	-0.58636	1				1.057	0.939
P35579	1613	K	Myosin-9 OS=Homo sapiens OX=9606 GN=MYH9 PE=1 SV=4	MYH9	0.840281	0.0150089	52.579	K(0.84)K(0.16)LEMDLK	3	-0.15482	1				1.057	0.939
P35579	1525	K	Myosin-9 OS=Homo sapiens OX=9606 GN=MYH9 PE=1 SV=4	MYH9	1	0.00837759	67.334	SVHELEK(1)SK	3	1.272	1				1.057	0.939
P35579	1441	K	Myosin-9 OS=Homo sapiens OX=9606 GN=MYH9 PE=1 SV=4	MYH9	1	0.000495516	91.961	QSACNLEK(1)K	2	0.55656	1	1.094	0.981	0.896	1.057	0.939	1.035	1.045	1.01
P35579	74	K	Myosin-9 OS=Homo sapiens OX=9606 GN=MYH9 PE=1 SV=4	MYH9	0.979775	0.00937881	48.527	VNK(0.02)DDIQK(0.98)MNPPK	4	-0.73336	1	0.895	1.002	1.119	1.057	0.939	0.847	1.067	1.26
P35579	1249	K	Myosin-9 OS=Homo sapiens OX=9606 GN=MYH9 PE=1 SV=4	MYH9	1	2.66199e-08	65.043	K(1)VEAQLQELQVK	3	1.8328	2				1.057	0.939
P35579	966	K	Myosin-9 OS=Homo sapiens OX=9606 GN=MYH9 PE=1 SV=4	MYH9	1	0.0126551	54.343	LQLEK(1)VTTEAK	3	0.048069	1				1.057	0.939
P35579	228	K	Myosin-9 OS=Homo sapiens OX=9606 GN=MYH9 PE=1 SV=4	MYH9	1	2.49278e-06	107.11	TVK(1)NDNSSR	2	-0.41174	1	1.208	0.831	0.688	1.057	0.939	1.143	0.885	0.774
P35579	1099	K	Myosin-9 OS=Homo sapiens OX=9606 GN=MYH9 PE=1 SV=4	MYH9	1	0.0154031	46.88	VEEEAAQK(1)NMALK	3	1.6907	1	0.831	1.033	1.243	1.057	0.939	0.786	1.1	1.399
P35579	856	K	Myosin-9 OS=Homo sapiens OX=9606 GN=MYH9 PE=1 SV=4	MYH9	1	0.0226675	70.816	EEELVK(1)VR	2	-0.57098	1	0.898	1.015	1.131	1.057	0.939	0.85	1.081	1.272
P35579	202	K	Myosin-9 OS=Homo sapiens OX=9606 GN=MYH9 PE=1 SV=4	MYH9	1	0.0114505	75.387	K(1)DQGELER	2	-0.44241	1	1.012	1.008	0.996	1.057	0.939	0.957	1.073	1.121
P35579	651	K	Myosin-9 OS=Homo sapiens OX=9606 GN=MYH9 PE=1 SV=4	MYH9	1	0.000165377	101.53	TVGQLYK(1)EQLAK	2	-3.8859	1	1.106	0.964	0.872	1.057	0.939	1.046	1.027	0.982
P35579	1174	K	Myosin-9 OS=Homo sapiens OX=9606 GN=MYH9 PE=1 SV=4	MYH9	1	0.00703761	82.417	K(1)TLEEEAK	2	-0.1501	1	1.035	0.911	0.88	1.057	0.939	0.979	0.97	0.991
P35579	1217	K	Myosin-9 OS=Homo sapiens OX=9606 GN=MYH9 PE=1 SV=4	MYH9	1	0.0120006	89.355	ANLEK(1)AK	2	0.52084	1	1.021	0.974	0.954	1.057	0.939	0.966	1.037	1.073
P35579	1212	K	Myosin-9 OS=Homo sapiens OX=9606 GN=MYH9 PE=1 SV=4	MYH9	1	0.0162454	77.732	VK(1)ANLEK	3	1.0266	2	1.059	0.921	0.87	1.057	0.939	1.002	0.981	0.979
P35579	1642	K	Myosin-9 OS=Homo sapiens OX=9606 GN=MYH9 PE=1 SV=4	MYH9	1	0.014396	82.671	K(1)LQAQMK	2	-0.5923	1	0.902	1.013	1.123	1.057	0.939	0.853	1.079	1.265
P35579	1918	K	Myosin-9 OS=Homo sapiens OX=9606 GN=MYH9 PE=1 SV=4	MYH9	1	0.00929982	71.342	EVSSLK(1)NK	3	-1.8162	2				1.057	0.939
P35637	451	K	RNA-binding protein FUS OS=Homo sapiens OX=9606 GN=FUS PE=1 SV=1	FUS	1	6.59381e-38	129.32	APK(1)PDGPGGGPGGSHMGGNYGDDR	3	-2.3023	2	0.881	1.075	1.22	1.076	0.978	0.819	1.099	1.342
P35998	58	K	26S proteasome regulatory subunit 7 OS=Homo sapiens OX=9606 GN=PSMC2 PE=1 SV=3	PSMC2	1	0.017965	63.944	K(1)INELTGIK	2	-0.37584	1	0.888	1.025	1.155	1.056	0.888	0.841	1.154	1.372
P36578	181	K	60S ribosomal protein L4 OS=Homo sapiens OX=9606 GN=RPL4 PE=1 SV=5	RPL4	1	0.0063445	91.318	AWNDIK(1)K	2	-0.65416	1	1.112	0.934	0.84	1.021	0.962	1.089	0.971	0.892
P36578	368	K	60S ribosomal protein L4 OS=Homo sapiens OX=9606 GN=RPL4 PE=1 SV=5	RPL4	1	0.000183883	93.345	SDEK(1)AAVAGK	3	-1.11	2	1.01	0.922	0.913	1.021	0.962	0.989	0.958	0.969
P36957	267	K	Dihydrolipoyllysine-residue succinyltransferase component of 2-oxoglutarate dehydrogenase complex, mitochondrial OS=Homo sapiens OX=9606 GN=DLST PE=1 SV=4	DLST	1	0.0147823	67.169	HK(1)EAFLK	3	-0.46883	1	0.748	1.292	1.728	0.906	1.031	0.826	1.253	1.517
P37108	74	K	Signal recognition particle 14 kDa protein OS=Homo sapiens OX=9606 GN=SRP14 PE=1 SV=2	SRP14	1	0.00227386	62.528	ISTVVSSK(1)EVNK	3	0.96611	1	0.824	1.11	1.347	0.971	1.068	0.849	1.039	1.224
P37837	115	K	Transaldolase OS=Homo sapiens OX=9606 GN=TALDO1 PE=1 SV=2	TALDO1	1	0.000122194	92.856	LSFDK(1)DAMVAR	2	1.1245	1	1.005	1.003	0.999	0.963	1.085	1.044	0.924	0.885
P38159	86	K	RNA-binding motif protein, X chromosome OS=Homo sapiens OX=9606 GN=RBMX PE=1 SV=3	RBMX	1	0.00065491	88.768	VEQATK(1)PSFESGR	2	-0.15843	1	0.717	1.011	1.411	0.981	0.968	0.731	1.044	1.428
P38646	625	K	Stress-70 protein, mitochondrial OS=Homo sapiens OX=9606 GN=HSPA9 PE=1 SV=2	HSPA9	1	9.30826e-79	172.13	K(1)DSETGENIR	3	-1.7928	2	1.005	0.931	0.927	0.949	1.036	1.059	0.899	0.849
P38646	612	K	Stress-70 protein, mitochondrial OS=Homo sapiens OX=9606 GN=HSPA9 PE=1 SV=2	HSPA9	1	0.0070316	95.502	LK(1)EEISK	2	-1.8823	1	0.871	1.108	1.272	0.949	1.036	0.918	1.069	1.164
P38646	206	K	Stress-70 protein, mitochondrial OS=Homo sapiens OX=9606 GN=HSPA9 PE=1 SV=2	HSPA9	1	1.09081e-14	109.36	QATK(1)DAGQISGLNVLR	3	0.61057	1	0.702	1.008	1.435	0.949	1.036	0.74	0.973	1.315
P38646	288	K	Stress-70 protein, mitochondrial OS=Homo sapiens OX=9606 GN=HSPA9 PE=1 SV=2	HSPA9	1	0.00824639	85.212	HIVK(1)EFK	3	-0.18849	2	0.925	1.059	1.145	0.949	1.036	0.975	1.022	1.048
P38646	135	K	Stress-70 protein, mitochondrial OS=Homo sapiens OX=9606 GN=HSPA9 PE=1 SV=2	HSPA9	1	2.76617e-06	96.464	RYDDPEVQK(1)DIK	3	-0.72291	2	0.9	1.028	1.143	0.949	1.036	0.948	0.992	1.046
P38646	567	K	Stress-70 protein, mitochondrial OS=Homo sapiens OX=9606 GN=HSPA9 PE=1 SV=2	HSPA9	1	5.18368e-10	108.72	NAEK(1)YAEEDR	2	-1.2251	1	0.946	1.052	1.112	0.949	1.036	0.997	1.015	1.018
P38646	467	K	Stress-70 protein, mitochondrial OS=Homo sapiens OX=9606 GN=HSPA9 PE=1 SV=2	HSPA9	1	0.0207639	67.334	NTTIPTK(1)K	2	0.036837	1	1.01	0.991	0.981	0.949	1.036	1.064	0.957	0.899
P38646	300	K	Stress-70 protein, mitochondrial OS=Homo sapiens OX=9606 GN=HSPA9 PE=1 SV=2	HSPA9	1	5.6027e-52	138.55	ETGVDLTK(1)DNMALQR	3	0.6778	1	0.848	1.071	1.263	0.949	1.036	0.894	1.034	1.157
P39019	7	K	40S ribosomal protein S19 OS=Homo sapiens OX=9606 GN=RPS19 PE=1 SV=2	RPS19	1	0.00582074	52.855	PGVTVK(1)DVNQQEFVR	3	0.50931	1				1.044	0.915
P39023	154	K	60S ribosomal protein L3 OS=Homo sapiens OX=9606 GN=RPL3 PE=1 SV=2	RPL3	1	0.00527754	93.374	DFSSMK(1)K	2	-0.089186	1	0.893	1.04	1.164	1.043	0.969	0.856	1.073	1.254
P39023	250	K	60S ribosomal protein L3 OS=Homo sapiens OX=9606 GN=RPL3 PE=1 SV=2	RPL3	1	0.013361	41.242	K(1)VACIGAWHPAR	3	-1.7238	1	0.883	1.084	1.228	1.043	0.969	0.847	1.119	1.321
P39687	68	K	Acidic leucine-rich nuclear phosphoprotein 32 family member A OS=Homo sapiens OX=9606 GN=ANP32A PE=1 SV=1	ANP32A	1	0.0223645	66.056	K(1)LELSDNR	2	4.0884	1	0.809	1.119	1.383	1.007	1.038	0.803	1.078	1.342
P39687	110	K	Acidic leucine-rich nuclear phosphoprotein 32 family member A OS=Homo sapiens OX=9606 GN=ANP32A PE=1 SV=1	ANP32A	1	2.74227e-10	110.39	DLSTIEPLK(1)K	2	-1.1262	4	1.061	0.811	0.764	1.007	1.038	1.054	0.781	0.741
P40227	199	K	T-complex protein 1 subunit zeta OS=Homo sapiens OX=9606 GN=CCT6A PE=1 SV=3	CCT6A	1	0.000730214	77.867	HK(1)SETDTSLIR	3	-0.20871	1				1.036	0.944
P40227	287	K	T-complex protein 1 subunit zeta OS=Homo sapiens OX=9606 GN=CCT6A PE=1 SV=3	CCT6A	1	5.54785e-14	107.46	VCGDSDK(1)GFVVINQK	3	0.96324	1	0.925	0.981	1.06	1.036	0.944	0.893	1.039	1.163
P40429	91	K	60S ribosomal protein L13a OS=Homo sapiens OX=9606 GN=RPL13A PE=1 SV=2	RPL13A	1	0.018147	60.436	GMLPHK(1)TK	3	0.13513	1				1.034	0.936
P40926	239	K	Malate dehydrogenase, mitochondrial OS=Homo sapiens OX=9606 GN=MDH2 PE=1 SV=3	MDH2	1	4.95329e-25	129.77	IQEAGTEVVK(1)AK	2	-0.39295	3	0.876	1.11	1.267	0.928	1.127	0.944	0.985	1.043
P40926	307	K	Malate dehydrogenase, mitochondrial OS=Homo sapiens OX=9606 GN=MDH2 PE=1 SV=3	MDH2	1	0.00137513	65.895	NLGIGK(1)VSSFEEK	3	-1.4601	1				0.928	1.127
P40926	157	K	Malate dehydrogenase, mitochondrial OS=Homo sapiens OX=9606 GN=MDH2 PE=1 SV=3	MDH2	1	0.000682017	87.639	K(1)HGVYNPNK	3	-1.1337	2	0.883	1.22	1.381	0.928	1.127	0.952	1.083	1.138
P40926	301	K	Malate dehydrogenase, mitochondrial OS=Homo sapiens OX=9606 GN=MDH2 PE=1 SV=3	MDH2	1	1.00522e-17	128.01	GIEK(1)NLGIGK	2	-0.049143	2	0.963	1.136	1.179	0.928	1.127	1.038	1.008	0.971
P40939	644	K	Trifunctional enzyme subunit alpha, mitochondrial OS=Homo sapiens OX=9606 GN=HADHA PE=1 SV=2	HADHA	1	1.44622e-25	136.96	GFYIYQEGVK(1)R	2	0.15017	2	0.796	1.228	1.542	0.915	1.176	0.87	1.044	1.2
P40939	411	K	Trifunctional enzyme subunit alpha, mitochondrial OS=Homo sapiens OX=9606 GN=HADHA PE=1 SV=2	HADHA	1	0.0189853	79.474	GLNDK(1)VK	2	-0.82336	1	0.841	1.175	1.397	0.915	1.176	0.919	0.999	1.087
P40939	406	K	Trifunctional enzyme subunit alpha, mitochondrial OS=Homo sapiens OX=9606 GN=HADHA PE=1 SV=2	HADHA	1	0.00162007	66.004	GQQQVFK(1)GLNDK	3	-0.63595	1	0.818	1.173	1.435	0.915	1.176	0.894	0.997	1.115
P40939	415	K	Trifunctional enzyme subunit alpha, mitochondrial OS=Homo sapiens OX=9606 GN=HADHA PE=1 SV=2	HADHA	1	0.00185709	94.692	K(1)ALTSFER	2	-1.9142	1	0.769	1.271	1.653	0.915	1.176	0.84	1.081	1.287
P41091	196	K	Eukaryotic translation initiation factor 2 subunit 3 OS=Homo sapiens OX=9606 GN=EIF2S3 PE=1 SV=3	EIF2S3	1	0.0156292	62.338	IDLVK(1)ESQAK	2	0.35179	1	0.833	1.058	1.27	0.988	1.046	0.843	1.011	1.199
P41250	733	K	Glycine--tRNA ligase OS=Homo sapiens OX=9606 GN=GARS PE=1 SV=3	GARS	1	1.26617e-05	95.417	YPLFEGQETGK(1)K	3	0.071852	1	0.948	1.043	1.1	0.974	0.928	0.973	1.124	1.155
P42704	1224	K	Leucine-rich PPR motif-containing protein, mitochondrial OS=Homo sapiens OX=9606 GN=LRPPRC PE=1 SV=3	LRPPRC	1	0.000413544	85.837	K(1)VIEEQLEPAVEK	3	1.2301	1				0.987	1.042
P43358	133	K	Melanoma-associated antigen 4 OS=Homo sapiens OX=9606 GN=MAGEA4 PE=1 SV=2	MAGEA4	1	0.00221829	71.976	ELVTK(1)AEMLER	2	-1.3187	1	1.11	0.806	0.726	1.105	0.748	1.005	1.078	1.073
P46013	2552	K	Proliferation marker protein Ki-67 OS=Homo sapiens OX=9606 GN=MKI67 PE=1 SV=2	MKI67	1	0.0114234	55.504	TRK(1)EK(1)AR	2	0.99527	1	1.012	0.885	0.875	1.097	0.798	0.923	1.109	1.202
P46013	2550	K	Proliferation marker protein Ki-67 OS=Homo sapiens OX=9606 GN=MKI67 PE=1 SV=2	MKI67	1	0.0114234	55.504	TRK(1)EK(1)AR	2	0.99527	1	1.012	0.885	0.875	1.097	0.798	0.923	1.109	1.202
P46776	125	K	60S ribosomal protein L27a OS=Homo sapiens OX=9606 GN=RPL27A PE=1 SV=2	RPL27A	1	0.0115787	59.35	QPVIVK(1)AK	3	0.54746	2				1.041	0.933
P46777	197	K	60S ribosomal protein L5 OS=Homo sapiens OX=9606 GN=RPL5 PE=1 SV=3	RPL5	1	1.88921e-30	129.54	K(1)HIMGQNVADYMR	3	-0.32485	1	0.879	1.005	1.143	1.036	0.973	0.848	1.033	1.218
P46777	255	K	60S ribosomal protein L5 OS=Homo sapiens OX=9606 GN=RPL5 PE=1 SV=3	RPL5	0.937247	0.00681456	62.528	ENPVYEK(0.937)K(0.063)PK	3	-2.9364	1	1.043	0.981	0.94	1.036	0.973	1.007	1.008	1.001
P46778	50	K	60S ribosomal protein L21 OS=Homo sapiens OX=9606 GN=RPL21 PE=1 SV=2	RPL21	1	0.00309652	69.864	GMGTVQK(1)GMPHK	3	0.17863	1	1.007	0.989	0.982	1.017	0.928	0.99	1.066	1.077
P46779	33	K	60S ribosomal protein L28 OS=Homo sapiens OX=9606 GN=RPL28 PE=1 SV=3	RPL28	1	7.371e-09	68.463	QTYSTEPNNLK(1)AR	3	-0.73963	1				1.05	0.91
P47813	56	K	Eukaryotic translation initiation factor 1A, X-chromosomal OS=Homo sapiens OX=9606 GN=EIF1AX PE=1 SV=2	EIF1AX	1	0.00452005	65.295	LEAMCFDGVK(1)R	2	-0.51382	1	0.839	1.137	1.355	1.001	0.996	0.838	1.142	1.363
P47895	450	K	Aldehyde dehydrogenase family 1 member A3 OS=Homo sapiens OX=9606 GN=ALDH1A3 PE=1 SV=2	ALDH1A3	1	0.0187757	78.516	NLDK(1)ALK	2	1.5142	1	0.706	1.502	2.127	0.627	1.771	1.126	0.848	0.753
P47897	233	K	Glutamine--tRNA ligase OS=Homo sapiens OX=9606 GN=QARS PE=1 SV=1	QARS	1	0.00569042	60.828	FHK(1)PGENYK	3	-3.3012	1				0.971	1.102
P48047	98	K	ATP synthase subunit O, mitochondrial OS=Homo sapiens OX=9606 GN=ATP5PO PE=1 SV=1	ATP5PO	1	0.000161359	94.122	SLNDITAK(1)ER	2	0.81904	1	0.769	1.217	1.581	0.954	1.068	0.806	1.14	1.414
P48047	90	K	ATP synthase subunit O, mitochondrial OS=Homo sapiens OX=9606 GN=ATP5PO PE=1 SV=1	ATP5PO	1	0.00305408	76.357	VK(1)SLNDITAK	2	-0.19897	1	0.694	1.262	1.82	0.954	1.068	0.727	1.182	1.626
P48444	335	K	Coatomer subunit delta OS=Homo sapiens OX=9606 GN=ARCN1 PE=1 SV=1	ARCN1	1	0.000591807	83.087	GVQLQTHPNVDK(1)K	3	-0.12714	1	0.805	1.194	1.484	1.032	1.025	0.78	1.165	1.494
P48643	232	K	T-complex protein 1 subunit epsilon OS=Homo sapiens OX=9606 GN=CCT5 PE=1 SV=1	CCT5	1	2.00586e-21	119.87	GVIVDK(1)DFSHPQMPK	4	-0.16773	1	0.916	1.058	1.155	1.055	0.933	0.868	1.134	1.306
P49321	698	K	Nuclear autoantigenic sperm protein OS=Homo sapiens OX=9606 GN=NASP PE=1 SV=2	NASP	1	6.08628e-46	129.77	K(1)PTDGASSSNCVTDISHLVR	3	0.60035	1	0.881	1.032	1.17	0.994	1.031	0.886	1.001	1.13
P49327	667	K	Fatty acid synthase OS=Homo sapiens OX=9606 GN=FASN PE=1 SV=3	FASN	1	0.0137309	78.516	K(1)EGVFAK	2	1.3194	1	1.047	1.118	1.068	1.005	1.168	1.042	0.957	0.918
P49327	673	K	Fatty acid synthase OS=Homo sapiens OX=9606 GN=FASN PE=1 SV=3	FASN	1	0.00135901	89.827	EGVFAK(1)EVR	2	0.60704	4	0.913	1.28	1.402	1.005	1.168	0.908	1.096	1.207
P49327	528	K	Fatty acid synthase OS=Homo sapiens OX=9606 GN=FASN PE=1 SV=3	FASN	1	0.00188057	86.772	SDEAVK(1)PFGLK	2	-2.3839	2	0.885	1.276	1.442	1.005	1.168	0.881	1.092	1.24
P49327	1847	K	Fatty acid synthase OS=Homo sapiens OX=9606 GN=FASN PE=1 SV=3	FASN	1	8.12743e-05	93.098	YMAQGK(1)HIGK	3	-0.23837	1	0.904	1.282	1.417	1.005	1.168	0.9	1.098	1.22
P49327	1704	K	Fatty acid synthase OS=Homo sapiens OX=9606 GN=FASN PE=1 SV=3	FASN	1	8.16839e-08	103.46	VFTTVGSAEK(1)R	3	1.4609	2	0.751	1.262	1.682	1.005	1.168	0.747	1.08	1.446
P49368	370	K	T-complex protein 1 subunit gamma OS=Homo sapiens OX=9606 GN=CCT3 PE=1 SV=4	CCT3	1	0.00179597	66.023	DPK(1)ACTILLR	2	0.0040566	1				1.033	0.945
P49411	88	K	Elongation factor Tu, mitochondrial OS=Homo sapiens OX=9606 GN=TUFM PE=1 SV=2	TUFM	1	9.8331e-08	103.91	ILAEGGGAK(1)FK	2	-0.15009	2	0.865	1.091	1.262	0.952	1.094	0.909	0.997	1.097
P49411	234	K	Elongation factor Tu, mitochondrial OS=Homo sapiens OX=9606 GN=TUFM PE=1 SV=2	TUFM	1	0.000546591	88.596	DPELGLK(1)SVQK	3	1.7639	1	0.814	1.164	1.429	0.952	1.094	0.855	1.064	1.244
P49411	55	K	Elongation factor Tu, mitochondrial OS=Homo sapiens OX=9606 GN=TUFM PE=1 SV=2	TUFM	1	5.80028e-43	136.26	DK(1)PHVNVGTIGHVDHGK	4	2.7946	2	0.815	1.187	1.456	0.952	1.094	0.856	1.085	1.268
P49419	109	K	Alpha-aminoadipic semialdehyde dehydrogenase OS=Homo sapiens OX=9606 GN=ALDH7A1 PE=1 SV=5	ALDH7A1	1	0.00184991	85.355	IWADIPAPK(1)R	2	-1.9732	1	0.764	1.186	1.552	0.924	1.185	0.827	1.001	1.21
P49454	2520	K	Centromere protein F OS=Homo sapiens OX=9606 GN=CENPF PE=1 SV=3	CENPF	1	0.0186981	72.607	K(1)DEEISR	2	1.083	1	1.171	0.828	0.707	1.098	0.865	1.066	0.957	0.898
P49458	60	K	Signal recognition particle 9 kDa protein OS=Homo sapiens OX=9606 GN=SRP9 PE=1 SV=2	SRP9	1	0.00212033	77.14	TDQAQDVK(1)K	3	-1.1487	1	0.997	1.017	1.021	0.993	1.05	1.004	0.969	0.965
P49588	789	K	Alanine--tRNA ligase, cytoplasmic OS=Homo sapiens OX=9606 GN=AARS PE=1 SV=2	AARS	1	0.00196363	79.744	AQTAPNK(1)DVQR	2	0.16972	1	0.921	1.058	1.149	0.924	1.054	0.997	1.004	1.007
P49590	91	K	Probable histidine--tRNA ligase, mitochondrial OS=Homo sapiens OX=9606 GN=HARS2 PE=1 SV=1	HARS2	1	0.00145447	74.789	HGAK(1)GMDTPAFELK	3	0.79221	1	0.788	1.217	1.544	0.891	1.234	0.884	0.986	1.115
P49721	34	K	Proteasome subunit beta type-2 OS=Homo sapiens OX=9606 GN=PSMB2 PE=1 SV=1	PSMB2	1	0.0107205	65.246	DDHDK(1)MFK	3	-1.406	1	0.914	1.064	1.165	0.954	1.023	0.958	1.04	1.086
P49736	896	K	DNA replication licensing factor MCM2 OS=Homo sapiens OX=9606 GN=MCM2 PE=1 SV=4	MCM2	1	0.00213663	100.39	FSHDLK(1)R	3	0.050678	1	1.195	0.88	0.736	1.044	0.981	1.145	0.897	0.783
P49748	276	K	Very long-chain specific acyl-CoA dehydrogenase, mitochondrial OS=Homo sapiens OX=9606 GN=ACADVL PE=1 SV=1	ACADVL	1	3.86681e-67	153.81	TPVTDPATGAVK(1)EK	2	-3.1798	3	0.939	1.133	1.206	0.982	1.072	0.956	1.057	1.106
P49748	278	K	Very long-chain specific acyl-CoA dehydrogenase, mitochondrial OS=Homo sapiens OX=9606 GN=ACADVL PE=1 SV=1	ACADVL	1	3.81955e-10	110.31	EK(1)ITAFVVER	2	-1.3235	1	0.812	1.053	1.297	0.982	1.072	0.827	0.982	1.187
P49755	145	K	Transmembrane emp24 domain-containing protein 10 OS=Homo sapiens OX=9606 GN=TMED10 PE=1 SV=2	TMED10	1	0.0123294	72.582	LK(1)PLEVELR	2	0.74976	1	0.895	1.078	1.205	0.873	1.045	1.025	1.032	1.007
P49790	27	K	Nuclear pore complex protein Nup153 OS=Homo sapiens OX=9606 GN=NUP153 PE=1 SV=2	NUP153	1	0.0132876	40.475	CHQGPIK(1)PYQQGR	3	3.7626	1	0.96	0.952	0.991	1.03	0.98	0.932	0.971	1.042
P50395	269	K	Rab GDP dissociation inhibitor beta OS=Homo sapiens OX=9606 GN=GDI2 PE=1 SV=2	GDI2	1	5.46063e-05	86.803	VIGVK(1)SEGEIAR	2	0.37814	1	0.936	1.083	1.158	0.974	1.107	0.961	0.978	1.018
P50395	164	K	Rab GDP dissociation inhibitor beta OS=Homo sapiens OX=9606 GN=GDI2 PE=1 SV=2	GDI2	1	0.0150178	40.994	TFEGIDPK(1)K	3	0.78789	1				0.974	1.107
P50395	29	K	Rab GDP dissociation inhibitor beta OS=Homo sapiens OX=9606 GN=GDI2 PE=1 SV=2	GDI2	1	0.0104852	69.598	K(1)VLHMDR	3	0.36669	1	0.998	1.01	1.012	0.974	1.107	1.025	0.912	0.89
P50454	334	K	Serpin H1 OS=Homo sapiens OX=9606 GN=SERPINH1 PE=1 SV=2	SERPINH1	1	0.00690595	96.948	NK(1)ADLSR	2	0.84134	1	1.044	0.938	0.899	1.053	0.964	0.991	0.973	0.982
P50454	287	K	Serpin H1 OS=Homo sapiens OX=9606 GN=SERPINH1 PE=1 SV=2	SERPINH1	1	0.0046434	80.438	LLTK(1)EQLK	3	-0.99607	1	0.968	1.024	1.058	1.053	0.964	0.919	1.062	1.156
P50990	138	K	T-complex protein 1 subunit theta OS=Homo sapiens OX=9606 GN=CCT8 PE=1 SV=4	CCT8	1	0.00120457	69.979	K(1)AHEILPNLVCCSAK	3	-2.0667	1	0.83	1.149	1.384	1.02	0.969	0.814	1.186	1.457
P50991	292	K	T-complex protein 1 subunit delta OS=Homo sapiens OX=9606 GN=CCT4 PE=1 SV=4	CCT4	1	0.0203136	46.063	K(1)TGCNVLLIQK	3	0.99537	1				1.05	0.921
P51659	50	K	Peroxisomal multifunctional enzyme type 2 OS=Homo sapiens OX=9606 GN=HSD17B4 PE=1 SV=3	HSD17B4	1	0.00145503	88.075	GVGK(1)GSLAADK	2	-1.4911	1	0.747	1.285	1.721	0.953	1.094	0.784	1.175	1.499
P51659	644	K	Peroxisomal multifunctional enzyme type 2 OS=Homo sapiens OX=9606 GN=HSD17B4 PE=1 SV=3	HSD17B4	1	0.00160983	86.898	DIGPEVVK(1)K	2	-0.047865	1	0.803	1.301	1.621	0.953	1.094	0.843	1.189	1.41
P51659	57	K	Peroxisomal multifunctional enzyme type 2 OS=Homo sapiens OX=9606 GN=HSD17B4 PE=1 SV=3	HSD17B4	1	1.00955e-20	119.54	GSLAADK(1)VVEEIR	2	1.0966	1	0.822	1.383	1.683	0.953	1.094	0.863	1.264	1.465
P51659	139	K	Peroxisomal multifunctional enzyme type 2 OS=Homo sapiens OX=9606 GN=HSD17B4 PE=1 SV=3	HSD17B4	1	0.011018	65.252	AAWEHMK(1)K	3	1.0185	4	0.806	1.304	1.618	0.953	1.094	0.846	1.192	1.409
P51659	68	K	Peroxisomal multifunctional enzyme type 2 OS=Homo sapiens OX=9606 GN=HSD17B4 PE=1 SV=3	HSD17B4	1	2.39179e-16	114.63	GGK(1)AVANYDSVEEGEK	3	2.0125	1	0.749	1.265	1.689	0.953	1.094	0.786	1.156	1.471
P51659	260	K	Peroxisomal multifunctional enzyme type 2 OS=Homo sapiens OX=9606 GN=HSD17B4 PE=1 SV=3	HSD17B4	1	0.00154705	66.393	QK(1)NHPMTPEAVK	3	0.11717	1	0.859	1.112	1.296	0.953	1.094	0.901	1.016	1.128
P51659	184	K	Peroxisomal multifunctional enzyme type 2 OS=Homo sapiens OX=9606 GN=HSD17B4 PE=1 SV=3	HSD17B4	1	0.000256724	85.087	K(1)SNIHCNTIAPNAGSR	3	-2.0426	2	0.982	1.208	1.23	0.953	1.094	1.03	1.104	1.072
P51665	180	K	26S proteasome non-ATPase regulatory subunit 7 OS=Homo sapiens OX=9606 GN=PSMD7 PE=1 SV=2	PSMD7	1	0.00349759	59.709	DIK(1)DTTVGTLSQR	3	1.9391	1	0.846	0.992	1.173	0.942	1.08	0.898	0.919	1.023
P52565	52	K	Rho GDP-dissociation inhibitor 1 OS=Homo sapiens OX=9606 GN=ARHGDIA PE=1 SV=3	ARHGDIA	1	0.00195189	97.965	YK(1)EALLGR	2	0.089046	1	1.011	1.02	1.009	0.979	1.009	1.033	1.011	0.979
P52907	13	K	F-actin-capping protein subunit alpha-1 OS=Homo sapiens OX=9606 GN=CAPZA1 PE=1 SV=3	CAPZA1	1	0.0230733	70.552	VSDEEK(1)VR	2	-0.31479	1	0.893	1.018	1.14	0.97	1.16	0.921	0.878	0.953
P53396	780	K	ATP-citrate synthase OS=Homo sapiens OX=9606 GN=ACLY PE=1 SV=3	ACLY	1	6.08378e-14	112.02	NQALK(1)EAGVFVPR	2	1.3341	1	1.113	0.885	0.795	1.079	0.923	1.032	0.959	0.929
P54578	336	K	Ubiquitin carboxyl-terminal hydrolase 14 OS=Homo sapiens OX=9606 GN=USP14 PE=1 SV=3	USP14	1	0.000304768	107.79	EK(1)ESVNAK	2	-0.1661	1	1.016	1.016	1	0.935	1.093	1.087	0.93	0.856
P54727	34	K	UV excision repair protein RAD23 homolog B OS=Homo sapiens OX=9606 GN=RAD23B PE=1 SV=1	RAD23B	1	0.00867547	91.318	IESEK(1)GK	2	0.7501	1	1.05	0.924	0.879	0.996	0.946	1.054	0.977	0.927
P54727	36	K	UV excision repair protein RAD23 homolog B OS=Homo sapiens OX=9606 GN=RAD23B PE=1 SV=1	RAD23B	1	1.29278e-07	102.87	GK(1)DAFPVAGQK	2	1.1368	2	1.032	0.919	0.891	0.996	0.946	1.036	0.971	0.937
P55060	839	K	Exportin-2 OS=Homo sapiens OX=9606 GN=CSE1L PE=1 SV=3	CSE1L	1	0.00552263	85.533	VSGNVEK(1)K	2	1.21	1	0.943	1.077	1.142	0.96	1.086	0.982	0.992	1.01
P55060	17	K	Exportin-2 OS=Homo sapiens OX=9606 GN=CSE1L PE=1 SV=3	CSE1L	1	0.022154	56.087	K(1)TLDPDPAIR	2	-2.9599	1	0.759	0.964	1.27	0.96	1.086	0.791	0.888	1.123
P55072	18	K	Transitional endoplasmic reticulum ATPase OS=Homo sapiens OX=9606 GN=VCP PE=1 SV=4	VCP	1	0.000717404	83.045	GDDLSTAILK(1)QK	3	-1.5757	1	0.819	1.058	1.292	1.003	1.044	0.817	1.013	1.24
P55084	181	K	Trifunctional enzyme subunit beta, mitochondrial OS=Homo sapiens OX=9606 GN=HADHB PE=1 SV=3	HADHB	1	0.0207639	67.334	K(1)LMLDLNK	2	0.12003	1	0.986	1.055	1.07	0.9	1.131	1.096	0.933	0.851
P55209	271	K	Nucleosome assembly protein 1-like 1 OS=Homo sapiens OX=9606 GN=NAP1L1 PE=1 SV=1	NAP1L1	1	0.00867976	83.862	NVTLK(1)TIK	2	-1.6993	1	0.984	0.953	0.968	1.053	0.916	0.934	1.04	1.113
P55327	108	K	Tumor protein D52 OS=Homo sapiens OX=9606 GN=TPD52 PE=1 SV=2	TPD52	1	0.00231533	99.139	HLAEIK(1)R	2	-0.41022	3	0.997	1.105	1.108	0.982	1.167	1.015	0.947	0.933
P55769	20	K	NHP2-like protein 1 OS=Homo sapiens OX=9606 GN=SNU13 PE=1 SV=3	SNU13	1	0.000605398	81.92	AYPLADAHLTK(1)K	3	0.069562	1	0.833	1.066	1.28	0.931	1.094	0.895	0.974	1.088
P55795	349	K	Heterogeneous nuclear ribonucleoprotein H2 OS=Homo sapiens OX=9606 GN=HNRNPH2 PE=1 SV=1	HNRNPH2	1	0.00811624	73.157	DK(1)ANMQHR	3	-1.1024	1				0.947	0.876
P55884	257	K	Eukaryotic translation initiation factor 3 subunit B OS=Homo sapiens OX=9606 GN=EIF3B PE=1 SV=3	EIF3B	1	0.00363909	84.054	LDK(1)QHTFR	3	-1.8887	1				1.02	0.894
P57682	196	K	Krueppel-like factor 3 OS=Homo sapiens OX=9606 GN=KLF3 PE=1 SV=1	KLF3	1	0.0119357	48.794	PISQK(1)K(1)IK	2	-0.53095	2
P57682	195	K	Krueppel-like factor 3 OS=Homo sapiens OX=9606 GN=KLF3 PE=1 SV=1	KLF3	1	0.0119357	48.794	PISQK(1)K(1)IK	2	-0.53095	2
P58876	6	K	Histone H2B type 1-D OS=Homo sapiens OX=9606 GN=HIST1H2BD PE=1 SV=2	HIST1H2BD	1	7.79333e-08	104.59	PEPTK(1)SAPAPK	2	0.61029	2	0.762	1.217	1.596
P58876	21	K	Histone H2B type 1-D OS=Homo sapiens OX=9606 GN=HIST1H2BD PE=1 SV=2	HIST1H2BD	1	0.00546154	93.374	K(1)AVTK(1)AQK	2	-0.40786	16	0.912	1.126	1.235
P58876	17	K	Histone H2B type 1-D OS=Homo sapiens OX=9606 GN=HIST1H2BD PE=1 SV=2	HIST1H2BD	1	0.00546154	81.972	K(1)AVTK(1)AQK	2	-0.40786	2	0.812	1.341	1.651
P58876	12	K	Histone H2B type 1-D OS=Homo sapiens OX=9606 GN=HIST1H2BD PE=1 SV=2	HIST1H2BD	1	0.00596273	91.626	SAPAPK(1)K	3	-0.62397	5	0.986	1.1	1.116
P58876	47	K	Histone H2B type 1-D OS=Homo sapiens OX=9606 GN=HIST1H2BD PE=1 SV=2	HIST1H2BD	1	2.32793e-29	125.22	VLK(1)QVHPDTGISSK	3	-0.23651	1	1.034	0.907	0.877
P58876	121	K	Histone H2B type 1-D OS=Homo sapiens OX=9606 GN=HIST1H2BD PE=1 SV=2	HIST1H2BD	1	0.00211515	87.184	AVTK(1)YTSSK	3	-1.2898	2	0.93	1.064	1.144
P58876	117	K	Histone H2B type 1-D OS=Homo sapiens OX=9606 GN=HIST1H2BD PE=1 SV=2	HIST1H2BD	1	9.85303e-38	141.54	HAVSEGTK(1)AVTK	4	0.64318	4	1.115	0.902	0.81
P58876	86	K	Histone H2B type 1-D OS=Homo sapiens OX=9606 GN=HIST1H2BD PE=1 SV=2	HIST1H2BD	1	0.000573642	107.74	LAHYNK(1)R	3	-1.0256	1	1.022	0.969	0.948
P60174	225	K	Triosephosphate isomerase OS=Homo sapiens OX=9606 GN=TPI1 PE=1 SV=3	TPI1	1	7.77419e-65	149	TATPQQAQEVHEK(1)LR	3	-0.45048	1	0.946	1.142	1.207	1.004	1.12	0.942	1.02	1.083
P60842	284	K	Eukaryotic initiation factor 4A-I OS=Homo sapiens OX=9606 GN=EIF4A1 PE=1 SV=1	EIF4A1	1	8.0832e-07	115.78	K(1)VDWLTEK	2	-0.2787	1	1.139	0.955	0.839	1.074	0.958	1.061	0.997	0.94
P60842	54	K	Eukaryotic initiation factor 4A-I OS=Homo sapiens OX=9606 GN=EIF4A1 PE=1 SV=1	EIF4A1	1	0.0203181	40.278	GIYAYGFEK(1)PSAIQQR	3	4.0693	1	1.042	0.444	0.426	1.074	0.958	0.97	0.463	0.477
P60866	8	K	40S ribosomal protein S20 OS=Homo sapiens OX=9606 GN=RPS20 PE=1 SV=1	RPS20	1	0.00234733	60.509	DTGK(1)TPVEPEVAIHR	3	-2.2451	1	0.821	1.113	1.356	1.052	0.906	0.78	1.228	1.574
P60891	212	K	Ribose-phosphate pyrophosphokinase 1 OS=Homo sapiens OX=9606 GN=PRPS1 PE=1 SV=2	PRPS1	1	0.00202105	73.655	MVLVGDVK(1)DR	2	-0.86922	1	0.963	1.026	1.065	0.993	0.954	0.97	1.075	1.108
P60903	57	K	Protein S100-A10 OS=Homo sapiens OX=9606 GN=S100A10 PE=1 SV=2	S100A10	1	4.63218e-19	130.98	IMK(1)DLDQCR	2	-1.1651	1	0.774	1.311	1.693	0.797	1.217	0.971	1.077	1.109
P60903	23	K	Protein S100-A10 OS=Homo sapiens OX=9606 GN=S100A10 PE=1 SV=2	S100A10	1	0.00274981	83.137	FAGDK(1)GYLTK	3	0.19151	2	0.84	1.226	1.459	0.797	1.217	1.054	1.007	0.955
P60953	135	K	Cell division control protein 42 homolog OS=Homo sapiens OX=9606 GN=CDC42 PE=1 SV=2	CDC42	1	0.00822066	58.172	QK(1)PITPETAEK	3	1.4576	1	0.893	1.109	1.242	1.043	0.994	0.856	1.116	1.304
P61160	381	K	Actin-related protein 2 OS=Homo sapiens OX=9606 GN=ACTR2 PE=1 SV=1	ACTR2	1	3.57494e-09	118.28	QEYQEK(1)GVR	2	-0.29352	1	1.05	1.012	0.964	0.976	1.035	1.076	0.978	0.909
P61221	431	K	ATP-binding cassette sub-family E member 1 OS=Homo sapiens OX=9606 GN=ABCE1 PE=1 SV=1	ABCE1	1	0.00455541	80.755	QLLHEK(1)IR	3	-0.12089	1	0.977	1.05	1.074	0.995	1.058	0.982	0.992	1.01
P61247	182	K	40S ribosomal protein S3a OS=Homo sapiens OX=9606 GN=RPS3A PE=1 SV=2	RPS3A	1	0.0196351	43.761	EVQTNDLK(1)EVVNK	3	-0.63237	1				1.04	0.928
P61247	63	K	40S ribosomal protein S3a OS=Homo sapiens OX=9606 GN=RPS3A PE=1 SV=2	RPS3A	1	0.0180302	68.49	IASDGLK(1)GR	2	-2.7952	1				1.04	0.928
P61247	167	K	40S ribosomal protein S3a OS=Homo sapiens OX=9606 GN=RPS3A PE=1 SV=2	RPS3A	1	0.0150015	66.19	K(1)MMEIMTR	2	1.5572	1				1.04	0.928
P61313	83	K	60S ribosomal protein L15 OS=Homo sapiens OX=9606 GN=RPL15 PE=1 SV=2	RPL15	1	1.07669e-40	132.08	GATYGK(1)PVHHGVNQLK	4	-0.71521	2	0.941	1.046	1.111	1.042	0.932	0.903	1.122	1.243
P61313	14	K	60S ribosomal protein L15 OS=Homo sapiens OX=9606 GN=RPL15 PE=1 SV=2	RPL15	1	0.00568151	91.853	K(1)QSDVMR	2	0.32062	1	1.086	0.845	0.778	1.042	0.932	1.042	0.907	0.87
P61313	153	K	60S ribosomal protein L15 OS=Homo sapiens OX=9606 GN=RPL15 PE=1 SV=2	RPL15	1	0.00126113	63.727	RNPDTQWITK(1)PVHK	4	0.75077	1	0.988	1.028	1.04	1.042	0.932	0.948	1.103	1.164
P61326	48	K	Protein mago nashi homolog OS=Homo sapiens OX=9606 GN=MAGOH PE=1 SV=1	MAGOH	1	0.023238	53.968	K(1)EAYVHK	3	0.45781	1	1.097	0.944	0.86	1.046	0.963	1.049	0.98	0.934
P61353	98	K	60S ribosomal protein L27 OS=Homo sapiens OX=9606 GN=RPL27 PE=1 SV=2	RPL27	1	0.0173703	43.594	TVVNK(1)DVFRDPALK	3	-0.47513	1				1.071	0.887
P61353	107	K	60S ribosomal protein L27 OS=Homo sapiens OX=9606 GN=RPL27 PE=1 SV=2	RPL27	1	0.00117921	80.737	DVFRDPALK(1)R	3	0.19699	1	0.857	1.018	1.188	1.071	0.887	0.8	1.148	1.435
P61604	28	K	10 kDa heat shock protein, mitochondrial OS=Homo sapiens OX=9606 GN=HSPE1 PE=1 SV=2	HSPE1	1	2.5766e-06	103.13	SAAETVTK(1)GGIMLPEK	3	-0.44677	1				1.075	1.085
P61604	36	K	10 kDa heat shock protein, mitochondrial OS=Homo sapiens OX=9606 GN=HSPE1 PE=1 SV=2	HSPE1	1	0.00224268	62.694	GGIMLPEK(1)SQGK	3	-0.51428	1	1.035	1.082	1.045	1.075	1.085	0.963	0.997	1.035
P61604	56	K	10 kDa heat shock protein, mitochondrial OS=Homo sapiens OX=9606 GN=HSPE1 PE=1 SV=2	HSPE1	1	1.10125e-58	156.24	GK(1)GGEIQPVSVK	2	-1.4461	2	0.998	1.096	1.098	1.075	1.085	0.928	1.01	1.088
P61978	60	K	Heterogeneous nuclear ribonucleoprotein K OS=Homo sapiens OX=9606 GN=HNRNPK PE=1 SV=1	HNRNPK	1	0.00368071	65.842	NAGAVIGK(1)GGK	2	-0.94193	2	0.86	1.061	1.233	1.004	1.002	0.857	1.059	1.236
P61981	142	K	14-3-3 protein gamma OS=Homo sapiens OX=9606 GN=YWHAG PE=1 SV=2	YWHAG	1	0.0128208	52.247	YLAEVATGEK(1)R	3	1.0593	1				1.027	0.872
P62081	155	K	40S ribosomal protein S7 OS=Homo sapiens OX=9606 GN=RPS7 PE=1 SV=1	RPS7	1	0.0012794	72.607	LIK(1)VHLDK	3	-1.2821	1				1.099	0.913
P62081	160	K	40S ribosomal protein S7 OS=Homo sapiens OX=9606 GN=RPS7 PE=1 SV=1	RPS7	1	0.00126844	80.507	VHLDK(1)AQQNNVEHK	4	2.5042	1	0.934	1.032	1.105	1.099	0.913	0.85	1.13	1.329
P62191	86	K	26S proteasome regulatory subunit 4 OS=Homo sapiens OX=9606 GN=PSMC1 PE=1 SV=1	PSMC1	1	0.000292051	57.175	NQEQMK(1)PLEEK	2	2.6593	2	0.176	1.474	8.368	1.065	0.866	0.165	1.702	10.315
P62191	429	K	26S proteasome regulatory subunit 4 OS=Homo sapiens OX=9606 GN=PSMC1 PE=1 SV=1	PSMC1	0.999899	0.017049	42.718	SKENVLYK(1)K	3	-1.3223	1				1.065	0.866
P62244	19	K	40S ribosomal protein S15a OS=Homo sapiens OX=9606 GN=RPS15A PE=1 SV=2	RPS15A	1	0.00634764	83.862	SINNAEK(1)R	2	-0.081925	1	0.985	0.922	0.936	1.035	0.871	0.952	1.059	1.112
P62249	105	K	40S ribosomal protein S16 OS=Homo sapiens OX=9606 GN=RPS16 PE=1 SV=2	RPS16	1	0.000708561	103.55	YVDEASK(1)K	2	-1.515	1	1.007	0.969	0.963	1.074	0.895	0.938	1.083	1.155
P62258	123	K	14-3-3 protein epsilon OS=Homo sapiens OX=9606 GN=YWHAE PE=1 SV=1	YWHAE	1	0.0105671	71.949	VFYYK(1)MK	2	0.36081	1	0.884	1.161	1.314	0.919	1.109	0.962	1.047	1.088
P62258	142	K	14-3-3 protein epsilon OS=Homo sapiens OX=9606 GN=YWHAE PE=1 SV=1	YWHAE	1	1.47642e-23	127.36	K(1)EAAENSLVAYK	3	-1.5763	2	0.908	1.107	1.22	0.919	1.109	0.988	0.998	1.01
P62258	73	K	14-3-3 protein epsilon OS=Homo sapiens OX=9606 GN=YWHAE PE=1 SV=1	YWHAE	1	0.00859899	50.353	EENK(1)GGEDK	3	0.9252	1				0.919	1.109
P62258	78	K	14-3-3 protein epsilon OS=Homo sapiens OX=9606 GN=YWHAE PE=1 SV=1	YWHAE	1	0.0193842	81.296	GGEDK(1)LK	2	-0.18099	2	0.91	1.077	1.184	0.919	1.109	0.99	0.971	0.981
P62266	108	K	40S ribosomal protein S23 OS=Homo sapiens OX=9606 GN=RPS23 PE=1 SV=3	RPS23	1	0.0192186	48.277	K(1)GHAVGDIPGVR	3	-0.55216	1				1.058	0.903
P62266	76	K	40S ribosomal protein S23 OS=Homo sapiens OX=9606 GN=RPS23 PE=1 SV=3	RPS23	1	0.0165783	80.438	VQLIK(1)NGK	2	0.45949	1	1.003	0.996	0.993	1.058	0.903	0.948	1.103	1.164
P62266	29	K	40S ribosomal protein S23 OS=Homo sapiens OX=9606 GN=RPS23 PE=1 SV=3	RPS23	1	0.0150675	56.632	K(1)AHLGTALK	3	-1.741	1				1.058	0.903
P62266	48	K	40S ribosomal protein S23 OS=Homo sapiens OX=9606 GN=RPS23 PE=1 SV=3	RPS23	1	0.000140383	79.88	ANPFGGASHAK(1)GIVLEK	3	-2.2146	1	1.023	0.955	0.933	1.058	0.903	0.967	1.058	1.094
P62266	54	K	40S ribosomal protein S23 OS=Homo sapiens OX=9606 GN=RPS23 PE=1 SV=3	RPS23	1	3.49515e-07	75.739	GIVLEK(1)VGVEAK	3	-0.3028	1				1.058	0.903
P62280	20	K	40S ribosomal protein S11 OS=Homo sapiens OX=9606 GN=RPS11 PE=1 SV=3	RPS11	1	0.00950755	63.694	QPTIFQNK(1)K	2	1.9366	1	1.044	0.923	0.885	1.049	0.923	0.995	1	1.005
P62308	10	K	Small nuclear ribonucleoprotein G OS=Homo sapiens OX=9606 GN=SNRPG PE=1 SV=1	SNRPG	1	0.00269235	85.161	AHPPELK(1)K	3	2.1082	1				0.989	1.037
P62424	20	K	60S ribosomal protein L7a OS=Homo sapiens OX=9606 GN=RPL7A PE=1 SV=2	RPL7A	1	9.1593e-08	85.67	VAPAPAVVK(1)K	2	0.66831	2				1.029	0.879
P62701	134	K	40S ribosomal protein S4, X isoform OS=Homo sapiens OX=9606 GN=RPS4X PE=1 SV=2	RPS4X	1	0.00431504	57.525	IFVGTK(1)GIPHLVTHDAR	4	-0.3725	1	0.804	1.035	1.288	1.027	0.926	0.783	1.118	1.428
P62701	16	K	40S ribosomal protein S4, X isoform OS=Homo sapiens OX=9606 GN=RPS4X PE=1 SV=2	RPS4X	1	1.30536e-06	99.5	VAAPK(1)HWMLDK	3	1.0462	1				1.027	0.926
P62750	88	K	60S ribosomal protein L23a OS=Homo sapiens OX=9606 GN=RPL23A PE=1 SV=1	RPL23A	1	1.22021e-18	123.75	FPLTTESAMK(1)K	3	0.32932	1	1.018	1.013	0.995	1.061	0.893	0.959	1.134	1.182
P62750	134	K	60S ribosomal protein L23a OS=Homo sapiens OX=9606 GN=RPL23A PE=1 SV=1	RPL23A	1	0.014816	51.135	VNTLIRPDGEK(1)K	3	-0.33914	1	1.093	0.827	0.757	1.061	0.893	1.03	0.926	0.899
P62750	110	K	60S ribosomal protein L23a OS=Homo sapiens OX=9606 GN=RPL23A PE=1 SV=1	RPL23A	1	0.0080565	73.248	HQIK(1)QAVK	3	-1.5472	1	1.089	0.941	0.864	1.061	0.893	1.026	1.054	1.027
P62753	203	K	40S ribosomal protein S6 OS=Homo sapiens OX=9606 GN=RPS6 PE=1 SV=1	RPS6	1	3.08547e-12	114.72	NK(1)EEAAEYAK	3	-0.61348	2	0.962	0.948	0.986	1.07	0.867	0.899	1.093	1.216
P62805	32	K	Histone H4 OS=Homo sapiens OX=9606 GN=HIST1H4A PE=1 SV=2	HIST1H4A	1	1.47384e-37	139.86	DNIQGITK(1)PAIR	2	-0.41953	2	1.017	0.837	0.823	1.088	0.752	0.935	1.113	1.19
P62805	9	K	Histone H4 OS=Homo sapiens OX=9606 GN=HIST1H4A PE=1 SV=2	HIST1H4A	1	0.0194909	81.784	GGK(1)GLGK	2	-0.54368	1	0.978	0.883	0.902	1.088	0.752	0.899	1.174	1.306
P62805	13	K	Histone H4 OS=Homo sapiens OX=9606 GN=HIST1H4A PE=1 SV=2	HIST1H4A	1	5.09281e-07	119.29	GLGK(1)GGAK	3	-0.53026	7	1.271	0.697	0.548	1.088	0.752	1.168	0.927	0.794
P62805	78	K	Histone H4 OS=Homo sapiens OX=9606 GN=HIST1H4A PE=1 SV=2	HIST1H4A	1	3.80821e-32	137.89	DAVTYTEHAK(1)R	2	1.3865	2	0.988	0.765	0.775	1.088	0.752	0.908	1.017	1.12
P62820	132	K	Ras-related protein Rab-1A OS=Homo sapiens OX=9606 GN=RAB1A PE=1 SV=3	RAB1A	1	0.0104579	71.153	K(1)VVDYTTAK	2	0.89729	1	0.832	1.178	1.416	0.933	1.107	0.892	1.064	1.193
P62841	52	K	40S ribosomal protein S15 OS=Homo sapiens OX=9606 GN=RPS15 PE=1 SV=2	RPS15	1	0.00666654	76.478	K(1)QHSLLK	3	-1.9529	1	1.061	0.94	0.886	1.023	0.93	1.037	1.011	0.975
P62841	65	K	40S ribosomal protein S15 OS=Homo sapiens OX=9606 GN=RPS15 PE=1 SV=2	RPS15	0.999946	1.69671e-05	60.345	K(1)EAPPMEKPEVVK	3	-0.99912	1				1.023	0.93
P62847	21	K	40S ribosomal protein S24 OS=Homo sapiens OX=9606 GN=RPS24 PE=1 SV=1	RPS24	1	0.0109401	51.726	K(1)QMVIDVLHPGK	3	-0.50075	1	1.042	0.95	0.911	1.057	0.857	0.986	1.109	1.125
P62888	9	K	60S ribosomal protein L30 OS=Homo sapiens OX=9606 GN=RPL30 PE=1 SV=2	RPL30	1	0.00906827	72.531	K(1)SLESINSR	2	-0.5693	1	1.028	0.94	0.915	1.039	0.943	0.989	0.997	1.008
P62899	39	K	60S ribosomal protein L31 OS=Homo sapiens OX=9606 GN=RPL31 PE=1 SV=1	RPL31	1	0.00711608	72.138	IHGVGFK(1)K	3	-0.09579	1	0.951	1.02	1.073	1.037	0.933	0.917	1.093	1.192
P62899	70	K	60S ribosomal protein L31 OS=Homo sapiens OX=9606 GN=RPL31 PE=1 SV=1	RPL31	1	0.00131904	101.54	LNK(1)AVWAK	2	-0.33963	1	1.059	0.87	0.821	1.037	0.933	1.021	0.932	0.913
P62937	131	K	Peptidyl-prolyl cis-trans isomerase A OS=Homo sapiens OX=9606 GN=PPIA PE=1 SV=2	PPIA	1	0.00133844	91.906	HVVFGK(1)VK	3	0.94003	1	1.076	0.956	0.888	1.035	0.981	1.04	0.975	0.938
P62937	155	K	Peptidyl-prolyl cis-trans isomerase A OS=Homo sapiens OX=9606 GN=PPIA PE=1 SV=2	PPIA	1	0.00526991	64.121	K(1)ITIADCGQLE	2	-1.1704	1				1.035	0.981
P62937	44	K	Peptidyl-prolyl cis-trans isomerase A OS=Homo sapiens OX=9606 GN=PPIA PE=1 SV=2	PPIA	1	0.000634872	89.301	ALSTGEK(1)GFGYK	3	0.62513	2	1.27	0.84	0.661	1.035	0.981	1.227	0.856	0.698
P62987	33	K	Ubiquitin-60S ribosomal protein L40 OS=Homo sapiens OX=9606 GN=UBA52 PE=1 SV=2	UBA52	1	3.11012e-66	154.65	IQDK(1)EGIPPDQQR	2	-1.2369	12	0.947	1.009	1.065
P63104	158	K	14-3-3 protein zeta/delta OS=Homo sapiens OX=9606 GN=YWHAZ PE=1 SV=1	YWHAZ	1	3.60772e-08	106.16	K(1)EMQPTHPIR	3	-0.46094	3	0.934	1.006	1.077	0.927	1.063	1.008	0.946	0.938
P63104	74	K	14-3-3 protein zeta/delta OS=Homo sapiens OX=9606 GN=YWHAZ PE=1 SV=1	YWHAZ	1	0.0138842	79.474	TEGAEK(1)K	2	-0.4813	1	1.098	0.985	0.897	0.927	1.063	1.184	0.927	0.783
P63104	11	K	14-3-3 protein zeta/delta OS=Homo sapiens OX=9606 GN=YWHAZ PE=1 SV=1	YWHAZ	1	2.78529e-05	100.88	AK(1)LAEQAER	2	-0.49202	2	0.923	1.081	1.171	0.927	1.063	0.996	1.017	1.021
P63104	138	K	14-3-3 protein zeta/delta OS=Homo sapiens OX=9606 GN=YWHAZ PE=1 SV=1	YWHAZ	1	1.50838e-37	137.84	YLAEVAAGDDK(1)K	3	1.3678	3	0.955	1.063	1.113	0.927	1.063	1.03	1	0.971
P63173	67	K	60S ribosomal protein L38 OS=Homo sapiens OX=9606 GN=RPL38 PE=1 SV=2	RPL38	1	6.97593e-14	81.904	QSLPPGLAVK(1)ELK	3	-1.146	2				1.018	0.949
P63208	78	K	S-phase kinase-associated protein 1 OS=Homo sapiens OX=9606 GN=SKP1 PE=1 SV=2	SKP1	0.997326	0.00015608	53.998	VIQWCTHHK(0.003)DDPPPPEDDENK(0.997)EK	5	0.35053	1	0.54	1.362	2.523	1.011	0.988	0.534	1.379	2.582
P63261	315	K	Actin, cytoplasmic 2 OS=Homo sapiens OX=9606 GN=ACTG1 PE=1 SV=1	ACTG1	1	0.000183364	91.076	MQK(1)EITALAPSTMK	3	0.23601	6	0.957	0.944	0.987
P63261	50	K	Actin, cytoplasmic 2 OS=Homo sapiens OX=9606 GN=ACTG1 PE=1 SV=1	ACTG1	1	1.66124e-119	138.46	HQGVMVGMGQK(1)DSYVGDEAQSK	4	-2.6471	6	1.009	0.956	0.947
P63261	328	K	Actin, cytoplasmic 2 OS=Homo sapiens OX=9606 GN=ACTG1 PE=1 SV=1	ACTG1	1	0.00208711	79.986	IK(1)IIAPPER	3	-2.4049	4	1.005	0.989	0.984
P63261	61	K	Actin, cytoplasmic 2 OS=Homo sapiens OX=9606 GN=ACTG1 PE=1 SV=1	ACTG1	1	2.04716e-23	125.53	DSYVGDEAQSK(1)R	3	-0.20885	6	1.099	0.912	0.829
P63261	113	K	Actin, cytoplasmic 2 OS=Homo sapiens OX=9606 GN=ACTG1 PE=1 SV=1	ACTG1	1	1.56822e-72	145.17	VAPEEHPVLLTEAPLNPK(1)ANR	4	0.18136	5	0.836	1.165	1.393
P67809	170	K	Nuclease-sensitive element-binding protein 1 OS=Homo sapiens OX=9606 GN=YBX1 PE=1 SV=3	YBX1	1	2.61359e-55	125.83	NYQQNYQNSESGEK(1)NEGSESAPEGQAQQR	3	1.5415	2	0.276	1.33	4.822	1.047	0.889	0.264	1.496	5.667
P67809	296	K	Nuclease-sensitive element-binding protein 1 OS=Homo sapiens OX=9606 GN=YBX1 PE=1 SV=3	YBX1	1	0.0118901	40.516	RRPENPK(1)PQDGK	4	0.47009	1				1.047	0.889
P67809	264	K	Nuclease-sensitive element-binding protein 1 OS=Homo sapiens OX=9606 GN=YBX1 PE=1 SV=3	YBX1	1	1.0137e-107	158	EDGNEEDK(1)ENQGDETQGQQPPQR	3	3.5914	4	0.485	1.328	2.735	1.047	0.889	0.463	1.494	3.227
P78368	51	K	Casein kinase I isoform gamma-2 OS=Homo sapiens OX=9606 GN=CSNK1G2 PE=1 SV=1	CSNK1G2	1	0.00452005	65.295	K(1)IGCGNFGELR	2	-2.5999	1	1.039	0.934	0.899	1.074	1.071	0.967	0.872	0.902
P78371	203	K	T-complex protein 1 subunit beta OS=Homo sapiens OX=9606 GN=CCT2 PE=1 SV=4	CCT2	1	0.000474106	84.892	GSGNLEAIHIIK(1)K	3	-0.11811	1				1.068	0.914
P78371	431	K	T-complex protein 1 subunit beta OS=Homo sapiens OX=9606 GN=CCT2 PE=1 SV=4	CCT2	1	0.00395657	58.079	TPGK(1)EAVAMESYAK	3	1.667	1	0.994	0.88	0.886	1.068	0.914	0.931	0.963	1.034
P78417	136	K	Glutathione S-transferase omega-1 OS=Homo sapiens OX=9606 GN=GSTO1 PE=1 SV=2	GSTO1	1	0.000683919	76.073	SQNK(1)EDYAGLK	2	4.1406	1	0.199	1.461	7.327	1.106	0.827	0.18	1.767	9.817
P78417	160	K	Glutathione S-transferase omega-1 OS=Homo sapiens OX=9606 GN=GSTO1 PE=1 SV=2	GSTO1	1	1.02043e-36	151.22	LEEVLTNK(1)K	2	0.3383	2	1.078	0.868	0.805	1.106	0.827	0.975	1.05	1.077
P78423	83	K	Fractalkine OS=Homo sapiens OX=9606 GN=CX3CL1 PE=1 SV=1	CX3CL1	1	0.0111569	42.317	EQWVK(1)DAMQHLDR	3	1.7867	1	0.915	0.975	1.065
P78527	1612	K	DNA-dependent protein kinase catalytic subunit OS=Homo sapiens OX=9606 GN=PRKDC PE=1 SV=3	PRKDC	1	0.00109296	85.676	ANQK(1)HQGLK	3	1.0548	2				1.056	0.925
P82979	88	K	SAP domain-containing ribonucleoprotein OS=Homo sapiens OX=9606 GN=SARNP PE=1 SV=3	SARNP	1	0.0181644	53.751	TVDVAAEK(1)K	3	-0.10605	1				0.978	1.086
P84085	30	K	ADP-ribosylation factor 5 OS=Homo sapiens OX=9606 GN=ARF5 PE=1 SV=2	ARF5	1	2.53383e-23	80.632	ILMVGLDAAGK(1)TTILYK	3	-3.4822	1				1.126	0.815
P84098	46	K	60S ribosomal protein L19 OS=Homo sapiens OX=9606 GN=RPL19 PE=1 SV=1	RPL19	1	0.00504878	79.659	LIK(1)DGLIIR	2	-0.87326	1	1.127	0.842	0.747	1.042	0.933	1.082	0.902	0.834
P84243	28	K	Histone H3.3 OS=Homo sapiens OX=9606 GN=H3F3A PE=1 SV=2	H3F3A	1	1.52818e-05	98.156	K(1)SAPSTGGVK	2	1.0577	3	0.915	0.897	0.981	1.025	1.028	0.893	0.873	0.978
Q00325	209	K	Phosphate carrier protein, mitochondrial OS=Homo sapiens OX=9606 GN=SLC25A3 PE=1 SV=2	SLC25A3	1	1.20873e-06	82.75	MYK(1)EEGLK	3	0.37961	3				0.992	0.879
Q00839	181	K	Heterogeneous nuclear ribonucleoprotein U OS=Homo sapiens OX=9606 GN=HNRNPU PE=1 SV=6	HNRNPU	1	0.000801542	91.549	GAAK(1)EAAGK	2	0.49094	1	1.058	1.018	0.962	0.953	1.094	1.11	0.931	0.839
Q00839	436	K	Heterogeneous nuclear ribonucleoprotein U OS=Homo sapiens OX=9606 GN=HNRNPU PE=1 SV=6	HNRNPU	1	0.0108349	73.666	ISK(1)EVLAGR	2	-0.14841	1	0.952	1.1	1.155	0.953	1.094	0.999	1.005	1.006
Q00839	544	K	Heterogeneous nuclear ribonucleoprotein U OS=Homo sapiens OX=9606 GN=HNRNPU PE=1 SV=6	HNRNPU	1	0.0170858	70.363	K(1)QMADTGK	2	-1.3421	1	1.007	1.058	1.051	0.953	1.094	1.057	0.967	0.915
Q00839	626	K	Heterogeneous nuclear ribonucleoprotein U OS=Homo sapiens OX=9606 GN=HNRNPU PE=1 SV=6	HNRNPU	0.946211	1.78074e-11	60.093	K(0.054)AEVEGK(0.946)DLPEHAVLK	3	-1.707	1				0.953	1.094
Q00839	543	K	Heterogeneous nuclear ribonucleoprotein U OS=Homo sapiens OX=9606 GN=HNRNPU PE=1 SV=6	HNRNPU	1	0.0041044	72.138	MMVAGFK(1)K	3	0.89751	1				0.953	1.094
Q00839	31	K	Heterogeneous nuclear ribonucleoprotein U OS=Homo sapiens OX=9606 GN=HNRNPU PE=1 SV=6	HNRNPU	1	0.000314067	96.113	GLK(1)AELMER	2	-0.40221	1	0.932	1.157	1.241	0.953	1.094	0.978	1.058	1.082
Q00975	1242	K	Voltage-dependent N-type calcium channel subunit alpha-1B OS=Homo sapiens OX=9606 GN=CACNA1B PE=1 SV=1	CACNA1B	1	0.0201788	59.067	GK(1)DINTIK	2	-1.4179	1
Q01085	130	K	Nucleolysin TIAR OS=Homo sapiens OX=9606 GN=TIAL1 PE=1 SV=1	TIAL1	1	0.0179651	68.536	VVK(1)DMATGK	2	-1.8284	1	0.957	1.012	1.057	1.025	0.913	0.934	1.108	1.186
Q01518	327	K	Adenylyl cyclase-associated protein 1 OS=Homo sapiens OX=9606 GN=CAP1 PE=1 SV=5	CAP1	1	0.00229748	47.037	EPAVLELEGK(1)K	3	-0.34942	2	0.897	1.154	1.287	0.928	1.101	0.967	1.048	1.084
Q01518	63	K	Adenylyl cyclase-associated protein 1 OS=Homo sapiens OX=9606 GN=CAP1 PE=1 SV=5	CAP1	1	2.23238e-05	96.745	ISK(1)EIGGDVQK	3	0.23176	1	0.867	1.07	1.234	0.928	1.101	0.934	0.972	1.041
Q01518	317	K	Adenylyl cyclase-associated protein 1 OS=Homo sapiens OX=9606 GN=CAP1 PE=1 SV=5	CAP1	1	9.55864e-06	98.942	K(1)EPAVLELEGK	2	-0.18662	1	0.948	1.139	1.201	0.928	1.101	1.022	1.035	1.013
Q01518	282	K	Adenylyl cyclase-associated protein 1 OS=Homo sapiens OX=9606 GN=CAP1 PE=1 SV=5	CAP1	1	0.0196923	59.35	THK(1)NPALK	3	1.8977	1				0.928	1.101
Q02790	274	K	Peptidyl-prolyl cis-trans isomerase FKBP4 OS=Homo sapiens OX=9606 GN=FKBP4 PE=1 SV=3	FKBP4	1	0.0228317	49.28	LEQSTIVK(1)ER	3	-0.47481	1	0.862	1.11	1.288	0.951	1.196	0.906	0.928	1.024
Q02878	94	K	60S ribosomal protein L6 OS=Homo sapiens OX=9606 GN=RPL6 PE=1 SV=3	RPL6	1	0.00565152	56.956	VLATVTK(1)PVGGDK	3	0.68498	1	0.97	1.034	1.066	1.038	0.925	0.934	1.118	1.197
Q02878	260	K	60S ribosomal protein L6 OS=Homo sapiens OX=9606 GN=RPL6 PE=1 SV=3	RPL6	1	8.28607e-05	61.344	AVDSQILPK(1)IK	3	0.14885	1				1.038	0.925
Q04837	103	K	Single-stranded DNA-binding protein, mitochondrial OS=Homo sapiens OX=9606 GN=SSBP1 PE=1 SV=1	SSBP1	1	0.00115254	71.451	DVAYQYVK(1)K	3	-2.988	1				0.954	0.962
Q04917	77	K	14-3-3 protein eta OS=Homo sapiens OX=9606 GN=YWHAH PE=1 SV=4	YWHAH	1	0.0197062	63.624	TMADGNEK(1)K	2	-1.2999	1				0.954	1.06
Q04917	142	K	14-3-3 protein eta OS=Homo sapiens OX=9606 GN=YWHAH PE=1 SV=4	YWHAH	1	0.00471626	60.255	YLAEVASGEK(1)K	3	-1.234	1				0.954	1.06
Q06323	97	K	Proteasome activator complex subunit 1 OS=Homo sapiens OX=9606 GN=PSME1 PE=1 SV=1	PSME1	0.907091	6.15537e-14	104.18	K(0.046)K(0.046)GEDEDK(0.907)GPPCGPVNCNEK	4	0.52524	2	0.853	1.207	1.414	0.995	1.103	0.857	1.094	1.277
Q06323	187	K	Proteasome activator complex subunit 1 OS=Homo sapiens OX=9606 GN=PSME1 PE=1 SV=1	PSME1	1	0.0110646	73.499	GDAVTK(1)AAK	2	1.21	1	0.966	1.012	1.047	0.995	1.103	0.971	0.917	0.944
Q08211	391	K	ATP-dependent RNA helicase A OS=Homo sapiens OX=9606 GN=DHX9 PE=1 SV=4	DHX9	1	0.0112929	87.323	ELLPVK(1)K	2	-0.41995	1	0.942	1.049	1.114	0.98	1.05	0.961	0.999	1.04
Q09666	497	K	Neuroblast differentiation-associated protein AHNAK OS=Homo sapiens OX=9606 GN=AHNAK PE=1 SV=2	AHNAK	1	0.00892987	59.908	TPEMIIQK(1)PK	3	-0.89827	1	0.836	1.017	1.217	0.915	1.082	0.914	0.94	1.028
Q12874	92	K	Splicing factor 3A subunit 3 OS=Homo sapiens OX=9606 GN=SF3A3 PE=1 SV=1	SF3A3	1	0.00824635	81.296	QIK(1)EFHR	3	-0.091998	1	1.167	0.733	0.628	0.98	1.031	1.191	0.711	0.597
Q12905	364	K	Interleukin enhancer-binding factor 2 OS=Homo sapiens OX=9606 GN=ILF2 PE=1 SV=2	ILF2	0.999474	0.0217969	54.784	AYEK(0.001)PPEK(0.999)K	3	-1.9571	1	0.948	0.96	1.013	1.015	0.924	0.934	1.039	1.112
Q12931	431	K	Heat shock protein 75 kDa, mitochondrial OS=Homo sapiens OX=9606 GN=TRAP1 PE=1 SV=3	TRAP1	1	0.00199402	93.649	FFIDQSK(1)K	2	-1.0264	1	0.947	1.139	1.203	0.968	1.11	0.978	1.026	1.049
Q12931	324	K	Heat shock protein 75 kDa, mitochondrial OS=Homo sapiens OX=9606 GN=TRAP1 PE=1 SV=3	TRAP1	1	0.00115424	82.029	YVAQAHDK(1)PR	3	-1.1536	1				0.968	1.11
Q13151	99	K	Heterogeneous nuclear ribonucleoprotein A0 OS=Homo sapiens OX=9606 GN=HNRNPA0 PE=1 SV=1	HNRNPA0	1	0.000964633	101.54	K(1)LFVGGLK	2	-0.60527	2	0.975	1.049	1.075	0.982	0.994	0.993	1.055	1.062
Q13200	350	K	26S proteasome non-ATPase regulatory subunit 2 OS=Homo sapiens OX=9606 GN=PSMD2 PE=1 SV=3	PSMD2	1	0.0099642	47.639	VPDDIYK(1)THLENNR	3	-0.19632	1				1.076	0.791
Q13435	543	K	Splicing factor 3B subunit 2 OS=Homo sapiens OX=9606 GN=SF3B2 PE=1 SV=2	SF3B2	1	2.30883e-05	97.813	EALQEK(1)EEQK	3	-3.3323	2				1.017	0.972
Q13459	504	K	Unconventional myosin-IXb OS=Homo sapiens OX=9606 GN=MYO9B PE=1 SV=3	MYO9B	1	0.0120344	48.794	INHALLNK(1)K	3	0.25007	1	0.854	1.042	1.22	1.006	0.988	0.849	1.055	1.243
Q13813	1057	K	Spectrin alpha chain, non-erythrocytic 1 OS=Homo sapiens OX=9606 GN=SPTAN1 PE=1 SV=3	SPTAN1	1	2.24886e-07	99.669	ITK(1)EAGSVSLR	2	-0.52774	1	0.899	1.042	1.16	0.966	1.046	0.931	0.996	1.07
Q13825	204	K	Methylglutaconyl-CoA hydratase, mitochondrial OS=Homo sapiens OX=9606 GN=AUH PE=1 SV=1	AUH	1	1.57081e-05	94.717	VAASSAK(1)MGLVETK	3	-0.99969	1	0.731	1.023	1.399	1.046	0.94	0.699	1.088	1.557
Q14103	237	K	Heterogeneous nuclear ribonucleoprotein D0 OS=Homo sapiens OX=9606 GN=HNRNPD PE=1 SV=1	HNRNPD	1	0.0120891	66.993	EEEPVK(1)K	3	-0.30137	1	1.083	0.916	0.846	0.984	1.036	1.101	0.884	0.803
Q14103	158	K	Heterogeneous nuclear ribonucleoprotein D0 OS=Homo sapiens OX=9606 GN=HNRNPD PE=1 SV=1	HNRNPD	1	0.0128327	66.299	VMDQK(1)EHK	3	2.7766	1	0.985	0.999	1.014	0.984	1.036	1.001	0.964	0.963
Q14103	182	K	Heterogeneous nuclear ribonucleoprotein D0 OS=Homo sapiens OX=9606 GN=HNRNPD PE=1 SV=1	HNRNPD	0.99993	0.0219265	51.059	TKEPVK(1)K	3	-2.347	1				0.984	1.036
Q14202	1265	K	Zinc finger MYM-type protein 3 OS=Homo sapiens OX=9606 GN=ZMYM3 PE=1 SV=2	ZMYM3	1	0.00961023	48.284	QRK(1)GRDTGPGK	3	0.17843	1	0.82	1.171	1.429	1.032	0.951	0.795	1.231	1.548
Q14203	398	K	Dynactin subunit 1 OS=Homo sapiens OX=9606 GN=DCTN1 PE=1 SV=3	DCTN1	1	0.00940182	72.2	K(1)NQELEVVR	2	-2.0273	1	0.89	0.983	1.104	1	0.923	0.89	1.065	1.197
Q14232	38	K	Translation initiation factor eIF-2B subunit alpha OS=Homo sapiens OX=9606 GN=EIF2B1 PE=1 SV=1	EIF2B1	1	0.00262254	79.283	DK(1)GETIQGLR	2	-0.64588	1	1.007	0.93	0.924	1.057	0.887	0.953	1.048	1.1
Q14247	171	K	Src substrate cortactin OS=Homo sapiens OX=9606 GN=CTTN PE=1 SV=2	CTTN	1	0.00960868	52.5	VDK(1)SAVGFDYQGK	3	-3.6843	1	1.031	0.995	0.965	0.969	1.033	1.064	0.963	0.905
Q14789	1478	K	Golgin subfamily B member 1 OS=Homo sapiens OX=9606 GN=GOLGB1 PE=1 SV=2	GOLGB1	1	0.00122931	104.45	AK(1)QQIQR	2	-0.95276	1	0.909	0.898	0.988	1.011	0.858	0.899	1.047	1.165
Q14847	50	K	LIM and SH3 domain protein 1 OS=Homo sapiens OX=9606 GN=LASP1 PE=1 SV=2	LASP1	1	0.00360733	67.334	K(1)PYCNAHYPK	3	-1.4304	1	0.909	1.154	1.27	0.973	1.167	0.934	0.989	1.059
Q14974	73	K	Importin subunit beta-1 OS=Homo sapiens OX=9606 GN=KPNB1 PE=1 SV=2	KPNB1	1	0.0014918	68.355	DPDIK(1)AQYQQR	3	-0.34055	1				0.982	1.042
Q14974	541	K	Importin subunit beta-1 OS=Homo sapiens OX=9606 GN=KPNB1 PE=1 SV=2	KPNB1	1	0.0230016	44.367	NSAK(1)DCYPAVQK	3	-0.20837	1	0.938	1.079	1.151	0.982	1.042	0.955	1.036	1.085
Q14978	601	K	Nucleolar and coiled-body phosphoprotein 1 OS=Homo sapiens OX=9606 GN=NOLC1 PE=1 SV=2	NOLC1	1	0.00394139	73.233	EAETPQAK(1)K	3	-1.3698	1	0.982	0.973	0.991	1.068	0.829	0.919	1.174	1.277
Q14980	891	K	Nuclear mitotic apparatus protein 1 OS=Homo sapiens OX=9606 GN=NUMA1 PE=1 SV=2	NUMA1	1	0.0113619	61.11	ALQQVQEK(1)EVR	2	-1.2492	1				1.052	0.936
Q15031	68	K	Probable leucine--tRNA ligase, mitochondrial OS=Homo sapiens OX=9606 GN=LARS2 PE=1 SV=2	LARS2	1	0.00992416	63.216	IK(1)EQASK	2	-1.1643	1				0.961	1.1
Q15067	267	K	Peroxisomal acyl-coenzyme A oxidase 1 OS=Homo sapiens OX=9606 GN=ACOX1 PE=1 SV=3	ACOX1	0.999999	2.37763e-84	126.84	YAQVKPDGTYVK(1)PLSNK	3	-0.46699	1				0.961	1.076
Q15067	504	K	Peroxisomal acyl-coenzyme A oxidase 1 OS=Homo sapiens OX=9606 GN=ACOX1 PE=1 SV=3	ACOX1	1	8.04575e-20	134.77	NLQK(1)EVIHR	3	0.31854	1	0.935	1.073	1.148	0.961	1.076	0.973	0.997	1.025
Q15084	73	K	Protein disulfide-isomerase A6 OS=Homo sapiens OX=9606 GN=PDIA6 PE=1 SV=1	PDIA6	1	2.99188e-17	124.42	AATALK(1)DVVK	3	0.31788	2	1.039	1.027	0.988	0.999	1.018	1.04	1.009	0.97
Q15149	1725	K	Plectin OS=Homo sapiens OX=9606 GN=PLEC PE=1 SV=3	PLEC	1	8.33589e-15	114.7	ASFAEK(1)TAQLER	2	-1.0784	1	0.873	1.073	1.229	0.907	1.064	0.963	1.008	1.047
Q15149	1573	K	Plectin OS=Homo sapiens OX=9606 GN=PLEC PE=1 SV=3	PLEC	1	6.12487e-09	106.58	QSSEAEIQAK(1)AR	2	1.1617	2	0.908	0.966	1.064	0.907	1.064	1.001	0.908	0.907
Q15149	1718	K	Plectin OS=Homo sapiens OX=9606 GN=PLEC PE=1 SV=3	PLEC	1	0.00118372	88.021	SAEAELQSK(1)R	2	-0.20219	1	0.923	1.002	1.085	0.907	1.064	1.018	0.942	0.925
Q15149	2447	K	Plectin OS=Homo sapiens OX=9606 GN=PLEC PE=1 SV=3	PLEC	1	0.000624028	105.52	ALAEK(1)MLK	2	0.021252	1	1	0.933	0.933	0.907	1.064	1.103	0.877	0.795
Q15149	4205	K	Plectin OS=Homo sapiens OX=9606 GN=PLEC PE=1 SV=3	PLEC	1	0.00125827	88.495	LPVEVAYK(1)R	2	0.066516	1	0.836	1.052	1.258	0.907	1.064	0.922	0.989	1.073
Q15149	2047	K	Plectin OS=Homo sapiens OX=9606 GN=PLEC PE=1 SV=3	PLEC	1	5.49948e-10	108.35	QK(1)GLVEDTLR	2	-0.61923	1	0.851	1.082	1.271	0.907	1.064	0.938	1.017	1.084
Q15149	1150	K	Plectin OS=Homo sapiens OX=9606 GN=PLEC PE=1 SV=3	PLEC	1	0.0169017	69.275	LPLDK(1)EPAR	2	0.94612	1	0.774	1.184	1.529	0.907	1.064	0.853	1.113	1.305
Q15149	3925	K	Plectin OS=Homo sapiens OX=9606 GN=PLEC PE=1 SV=3	PLEC	1	0.000398718	90.861	K(1)ELIPTEEALR	2	0.026965	1	0.883	1.07	1.212	0.907	1.064	0.974	1.006	1.033
Q15149	3887	K	Plectin OS=Homo sapiens OX=9606 GN=PLEC PE=1 SV=3	PLEC	1	0.00154148	67.252	K(1)GLVGPELHDR	3	0.40624	1	1.146	0.865	0.755	0.907	1.064	1.264	0.813	0.643
Q15149	4140	K	Plectin OS=Homo sapiens OX=9606 GN=PLEC PE=1 SV=3	PLEC	1	0.0180285	73.841	DK(1)LLSAER	2	0.016091	1	0.822	1.051	1.278	0.907	1.064	0.906	0.988	1.091
Q15149	1552	K	Plectin OS=Homo sapiens OX=9606 GN=PLEC PE=1 SV=3	PLEC	1	0.000240676	89.359	REEAAVDAQQQK(1)R	3	-1.3337	1				0.907	1.064
Q15149	1833	K	Plectin OS=Homo sapiens OX=9606 GN=PLEC PE=1 SV=3	PLEC	1	0.00822324	58.17	ELAEQELEK(1)QR	3	-3.3345	1				0.907	1.064
Q15149	4512	K	Plectin OS=Homo sapiens OX=9606 GN=PLEC PE=1 SV=3	PLEC	1	0.0143501	62.633	MSAAQALK(1)K	2	-0.41254	1				0.907	1.064
Q15149	1626	K	Plectin OS=Homo sapiens OX=9606 GN=PLEC PE=1 SV=3	PLEC	1	1.73808e-07	113.93	AEEAEAQK(1)R	2	1.537	1	0.986	0.999	1.014	0.907	1.064	1.087	0.939	0.864
Q15149	2396	K	Plectin OS=Homo sapiens OX=9606 GN=PLEC PE=1 SV=3	PLEC	1	0.00170403	107.57	DK(1)DNTQR	2	-0.72358	1	1.141	0.919	0.805	0.907	1.064	1.258	0.864	0.687
Q15149	2073	K	Plectin OS=Homo sapiens OX=9606 GN=PLEC PE=1 SV=3	PLEC	1	0.0113906	57.532	ASFEK(1)AAAGK	3	0.58261	1				0.907	1.064
Q15149	3420	K	Plectin OS=Homo sapiens OX=9606 GN=PLEC PE=1 SV=3	PLEC	1	0.0117571	79.148	VTVEK(1)VIK	2	0.48812	1	0.885	1.061	1.2	0.907	1.064	0.976	0.997	1.022
Q15149	2452	K	Plectin OS=Homo sapiens OX=9606 GN=PLEC PE=1 SV=3	PLEC	1	6.39093e-11	107.99	EK(1)MQAVQEATR	3	-1.9947	2	0.918	1.006	1.096	0.907	1.064	1.012	0.945	0.934
Q15149	2650	K	Plectin OS=Homo sapiens OX=9606 GN=PLEC PE=1 SV=3	PLEC	1	0.0016207	99.815	FIEQEK(1)AK	2	-0.21443	1	0.945	0.998	1.056	0.907	1.064	1.042	0.938	0.9
Q15185	33	K	Prostaglandin E synthase 3 OS=Homo sapiens OX=9606 GN=PTGES3 PE=1 SV=1	PTGES3	1	2.22026e-17	118.87	DVNVNFEK(1)SK	3	2.7513	2	0.926	1.021	1.102	0.978	1.109	0.947	0.921	0.973
Q15185	79	K	Prostaglandin E synthase 3 OS=Homo sapiens OX=9606 GN=PTGES3 PE=1 SV=1	PTGES3	1	0.00581588	69.864	K(1)GESGQSWPR	2	0.39679	1	0.922	1.107	1.2	0.978	1.109	0.943	0.998	1.058
Q15233	198	K	Non-POU domain-containing octamer-binding protein OS=Homo sapiens OX=9606 GN=NONO PE=1 SV=4	NONO	1	0.00357247	66.538	GIVEFSGK(1)PAAR	3	-2.3933	2	0.776	1.13	1.456	0.926	1.027	0.838	1.1	1.313
Q15293	81	K	Reticulocalbin-1 OS=Homo sapiens OX=9606 GN=RCN1 PE=1 SV=1	RCN1	1	0.0234695	40.941	TFDQLTPDESK(1)ER	3	-2.187	1	0.599	1.274	2.128	1.043	1.088	0.574	1.171	2.04
Q15366	31	K	Poly(rC)-binding protein 2 OS=Homo sapiens OX=9606 GN=PCBP2 PE=1 SV=1	PCBP2	1	2.99279e-09	117.7	EVGSIIGK(1)K	2	0.011419	1	0.958	1.096	1.144	1.025	1.006	0.935	1.089	1.165
Q15643	1359	K	Thyroid receptor-interacting protein 11 OS=Homo sapiens OX=9606 GN=TRIP11 PE=1 SV=3	TRIP11	1	0.00742484	70.563	SLQEK(1)DATIR	2	-0.40626	1	0.759	1.209	1.594	0.985	1.049	0.771	1.153	1.495
Q15691	95	K	Microtubule-associated protein RP/EB family member 1 OS=Homo sapiens OX=9606 GN=MAPRE1 PE=1 SV=3	MAPRE1	1	4.39104e-25	98.048	IIPVDK(1)LVK	2	-4.4046	2				1.064	0.937
Q15691	220	K	Microtubule-associated protein RP/EB family member 1 OS=Homo sapiens OX=9606 GN=MAPRE1 PE=1 SV=3	MAPRE1	1	0.000388971	76.221	DFYFGK(1)LR	2	-0.58158	1				1.064	0.937
Q15819	129	K	Ubiquitin-conjugating enzyme E2 variant 2 OS=Homo sapiens OX=9606 GN=UBE2V2 PE=1 SV=4	UBE2V2	1	2.78529e-05	100.88	LMMSK(1)ENMK	2	-2.0492	1	0.963	1.148	1.192	0.927	1.043	1.039	1.101	1.06
Q16181	208	K	Septin-7 OS=Homo sapiens OX=9606 GN=SEPT7 PE=1 SV=2	SEPT7	1	0.000601034	74.987	ADTLTPEECQQFK(1)K	3	3.7735	1	0.518	1.412	2.729	1.043	0.966	0.497	1.462	2.942
Q16576	159	K	Histone-binding protein RBBP7 OS=Homo sapiens OX=9606 GN=RBBP7 PE=1 SV=1	RBBP7	1	0.0138159	44.998	HPAK(1)PDPSGECNPDLR	3	-0.16358	1	0.887	1.05	1.184	1.06	0.964	0.837	1.089	1.301
Q16576	119	K	Histone-binding protein RBBP7 OS=Homo sapiens OX=9606 GN=RBBP7 PE=1 SV=1	RBBP7	1	2.35423e-77	166.92	IECEIK(1)INHEGEVNR	3	0.8567	1	1.033	0.78	0.755	1.06	0.964	0.975	0.809	0.83
Q16629	24	K	Serine/arginine-rich splicing factor 7 OS=Homo sapiens OX=9606 GN=SRSF7 PE=1 SV=1	SRSF7	1	7.50086e-07	95.073	VYVGNLGTGAGK(1)GELER	3	1.2617	1	0.814	1.072	1.316	1.005	0.964	0.81	1.112	1.373
Q16658	74	K	Fascin OS=Homo sapiens OX=9606 GN=FSCN1 PE=1 SV=3	FSCN1	1	7.43792e-15	83.169	YLAADK(1)DGNVTCER	3	-0.94303	1				1.135	0.764
Q16658	41	K	Fascin OS=Homo sapiens OX=9606 GN=FSCN1 PE=1 SV=3	FSCN1	1	0.0228494	45.661	VNASASSLK(1)K	3	1.3896	1				1.135	0.764
Q16891	269	K	MICOS complex subunit MIC60 OS=Homo sapiens OX=9606 GN=IMMT PE=1 SV=1	IMMT	1	0.00010277	90.689	AAMDNSEIAGEK(1)K	3	0.0039957	1	0.978	0.967	0.989	0.933	1.012	1.048	0.956	0.912
Q16891	313	K	MICOS complex subunit MIC60 OS=Homo sapiens OX=9606 GN=IMMT PE=1 SV=1	IMMT	1	0.00859813	79.148	SVIENAK(1)K	2	0.049944	1	0.868	1.055	1.216	0.933	1.012	0.93	1.042	1.12
Q3SYG4	390	K	Protein PTHB1 OS=Homo sapiens OX=9606 GN=BBS9 PE=1 SV=1	BBS9	1	0.0072165	93.374	ELQK(1)IIK	2	-0.30614	1	0.793	1.234	1.557
Q53EL6	115	K	Programmed cell death protein 4 OS=Homo sapiens OX=9606 GN=PDCD4 PE=1 SV=2	PDCD4	1	0.0077984	74.439	K(1)GGAGGK	3	0.17912	2	0.973	0.971	0.998	1.028	0.745	0.946	1.303	1.377
Q5QNW6	21	K	Histone H2B type 2-F OS=Homo sapiens OX=9606 GN=HIST2H2BF PE=1 SV=3	HIST2H2BF	1	0.00233905	106.36	AVTK(1)VQK	3	0.91809	4	0.949	1.148	1.21
Q5VTE0	392	K	Putative elongation factor 1-alpha-like 3 OS=Homo sapiens OX=9606 GN=EEF1A1P5 PE=5 SV=1	EEF1A1P5	0.999512	0.00293756	60.598	KLEDGPK(1)FLK	3	-2.956	1
Q5VTE0	450	K	Putative elongation factor 1-alpha-like 3 OS=Homo sapiens OX=9606 GN=EEF1A1P5 PE=5 SV=1	EEF1A1P5	1	0.000426837	94.692	AAGAGK(1)VTK	2	1.0122	1	0.993	1.038	1.045
Q5VTE0	179	K	Putative elongation factor 1-alpha-like 3 OS=Homo sapiens OX=9606 GN=EEF1A1P5 PE=5 SV=1	EEF1A1P5	1	0.00053631	100.19	EVSTYIK(1)K	2	0.036561	3	0.909	1.194	1.313
Q5VTE0	444	K	Putative elongation factor 1-alpha-like 3 OS=Homo sapiens OX=9606 GN=EEF1A1P5 PE=5 SV=1	EEF1A1P5	1	0.0138834	79.469	K(1)AAGAGK	2	-0.46662	1	1.111	1.035	0.932
Q5VTE0	41	K	Putative elongation factor 1-alpha-like 3 OS=Homo sapiens OX=9606 GN=EEF1A1P5 PE=5 SV=1	EEF1A1P5	1	0.00532747	89.355	TIEK(1)FEK	2	-0.69705	4	1.028	1.049	1.02
Q6L8Q7	427	K	2',5'-phosphodiesterase 12 OS=Homo sapiens OX=9606 GN=PDE12 PE=1 SV=2	PDE12	1	0.00163313	77.894	LVLYPSAQEK(1)VLQR	3	1.6762	1				0.948	1.034
Q6NVY1	353	K	3-hydroxyisobutyryl-CoA hydrolase, mitochondrial OS=Homo sapiens OX=9606 GN=HIBCH PE=1 SV=2	HIBCH	1	0.000906655	81.017	AVLIDK(1)DQSPK	3	-1.4088	1	0.899	1.196	1.33	1.018	1.179	0.883	1.014	1.148
Q6NZI2	233	K	Caveolae-associated protein 1 OS=Homo sapiens OX=9606 GN=CAVIN1 PE=1 SV=1	CAVIN1	1	0.017644	64.265	RVDDFK(1)K	3	-1.2992	1	1.159	0.793	0.684	1.108	0.8	1.046	0.991	0.947
Q6PI48	154	K	Aspartate--tRNA ligase, mitochondrial OS=Homo sapiens OX=9606 GN=DARS2 PE=1 SV=1	DARS2	1	0.0240287	68.224	K(1)LPFEIK	2	-0.14133	1	0.756	1.423	1.882	0.886	1.146	0.853	1.242	1.456
Q6UB35	596	K	Monofunctional C1-tetrahydrofolate synthase, mitochondrial OS=Homo sapiens OX=9606 GN=MTHFD1L PE=1 SV=1	MTHFD1L	1	6.74845e-14	108.58	ITIGQGNTEK(1)GHYR	3	-1.1023	1				1.033	0.855
Q6Y1H2	242	K	Very-long-chain (3R)-3-hydroxyacyl-CoA dehydratase 2 OS=Homo sapiens OX=9606 GN=HACD2 PE=1 SV=1	HACD2	1	0.00232714	65.842	K(1)ILSHTEEHK	4	0.025993	1				1.123	0.704
Q6ZUB1	121	K	Spermatogenesis-associated protein 31E1 OS=Homo sapiens OX=9606 GN=SPATA31E1 PE=2 SV=2	SPATA31E1	1	0.0227816	57.177	ISALK(1)ACR	3	-1.4688	1	0.896	0.953	1.064
Q709F0	704	K	Acyl-CoA dehydrogenase family member 11 OS=Homo sapiens OX=9606 GN=ACAD11 PE=1 SV=3	ACAD11	1	1.94442e-90	166.86	AAHSMDTLGSAGAK(1)K	3	-0.98066	1	1.008	0.828	0.821	1.023	0.65	0.985	1.274	1.293
Q71DI3	123	K	Histone H3.2 OS=Homo sapiens OX=9606 GN=HIST2H3A PE=1 SV=3	HIST2H3A	1	1.44383e-29	132.59	VTIMPK(1)DIQLAR	3	-0.10938	3	1.125	0.721	0.641
Q71DI3	28	K	Histone H3.2 OS=Homo sapiens OX=9606 GN=HIST2H3A PE=1 SV=3	HIST2H3A	1	7.84099e-18	125.72	K(1)SAPATGGVK	3	-0.037015	4	1.128	0.687	0.609
Q71DI3	24	K	Histone H3.2 OS=Homo sapiens OX=9606 GN=HIST2H3A PE=1 SV=3	HIST2H3A	1	1.38663e-44	155.58	QLATK(1)AAR	2	-0.79371	5	1.041	0.638	0.613
Q71DI3	15	K	Histone H3.2 OS=Homo sapiens OX=9606 GN=HIST2H3A PE=1 SV=3	HIST2H3A	1	0.00471914	80.165	STGGK(1)APR	2	-1.0368	2	1.143	0.872	0.763
Q76FK4	393	K	Nucleolar protein 8 OS=Homo sapiens OX=9606 GN=NOL8 PE=1 SV=1	NOL8	0.999801	0.0211393	44.692	KNVAK(1)VK	3	1.0907	1				1.067	0.889
Q7KZF4	497	K	Staphylococcal nuclease domain-containing protein 1 OS=Homo sapiens OX=9606 GN=SND1 PE=1 SV=1	SND1	1	0.0185391	58.604	K(1)EVPIHR	3	0.56763	1	0.981	0.978	0.997	1.074	0.886	0.913	1.104	1.209
Q7Z2W9	81	K	39S ribosomal protein L21, mitochondrial OS=Homo sapiens OX=9606 GN=MRPL21 PE=1 SV=2	MRPL21	1	0.0196636	40.268	HHAEVVK(1)K	3	-0.94151	1				1.076	0.978
Q86TB3	2046	K	Alpha-protein kinase 2 OS=Homo sapiens OX=9606 GN=ALPK2 PE=2 SV=3	ALPK2	1	0.0143726	54.784	DGK(1)EINFLR	2	1.05	1
Q86VP6	586	K	Cullin-associated NEDD8-dissociated protein 1 OS=Homo sapiens OX=9606 GN=CAND1 PE=1 SV=2	CAND1	1	2.33539e-18	125.82	AADIDQEVK(1)ER	2	-1.9892	1	0.971	0.925	0.952	0.985	0.973	0.986	0.951	0.965
Q86YV5	728	K	Inactive tyrosine-protein kinase PRAG1 OS=Homo sapiens OX=9606 GN=PRAG1 PE=1 SV=4	PRAG1	1	0.0179727	49.3	MNK(1)SSSDLEK	3	1.3353	1	0.855	1.147	1.341	0.784	0.957	1.091	1.199	1.099
Q8IWA0	466	K	WD repeat-containing protein 75 OS=Homo sapiens OX=9606 GN=WDR75 PE=1 SV=1	WDR75	1	1.56322e-21	116.06	SEQPTLVTASK(1)DGYFK	3	-0.018657	1	0.907	0.963	1.062	1.032	0.987	0.879	0.976	1.11
Q8IXB1	66	K	DnaJ homolog subfamily C member 10 OS=Homo sapiens OX=9606 GN=DNAJC10 PE=1 SV=2	DNAJC10	1	1.5357e-05	84.94	LHPDK(1)NPNNPNAHGDFLK	3	4.3322	1	0.437	1.385	3.171	1.073	1.023	0.407	1.354	3.327
Q8N4T8	190	K	Carbonyl reductase family member 4 OS=Homo sapiens OX=9606 GN=CBR4 PE=1 SV=3	CBR4	1	0.00924567	71.425	DLK(1)EEHLK	3	1.7144	2	0.64	1.61	2.515	0.952	1.169	0.672	1.377	2.049
Q8N9P0	210	K	Putative uncharacterized protein FLJ36797 OS=Homo sapiens OX=9606 PE=5 SV=1	---	1	0.0193843	81.297	PK(1)ACSPR	2	-1.7648	1	1.109	0.849	0.766
Q8NC51	92	K	Plasminogen activator inhibitor 1 RNA-binding protein OS=Homo sapiens OX=9606 GN=SERBP1 PE=1 SV=2	SERBP1	1	0.000859075	69.721	K(1)EETQPPVALK	3	0.51354	1				1.04	0.895
Q8NC51	39	K	Plasminogen activator inhibitor 1 RNA-binding protein OS=Homo sapiens OX=9606 GN=SERBP1 PE=1 SV=2	SERBP1	0.849207	1.57931e-64	145.69	K(0.151)K(0.849)EAGGGGVGGPGAK	3	0.46349	1	1.055	0.791	0.75	1.04	0.895	1.014	0.884	0.872
Q8NC51	102	K	Plasminogen activator inhibitor 1 RNA-binding protein OS=Homo sapiens OX=9606 GN=SERBP1 PE=1 SV=2	SERBP1	1	0.000892018	84.479	EETQPPVALK(1)K	3	0.51354	1	0.889	1.024	1.152	1.04	0.895	0.855	1.144	1.338
Q8NC51	299	K	Plasminogen activator inhibitor 1 RNA-binding protein OS=Homo sapiens OX=9606 GN=SERBP1 PE=1 SV=2	SERBP1	1	0.00673598	98.904	AIQNK(1)DR	2	-1.9028	1	1.064	0.886	0.832	1.04	0.895	1.023	0.99	0.968
Q8NE71	430	K	ATP-binding cassette sub-family F member 1 OS=Homo sapiens OX=9606 GN=ABCF1 PE=1 SV=2	ABCF1	1	2.66236e-18	115.12	ATGAAAAEAK(1)AR	3	1.0179	2	1.04	0.949	0.913	0.981	1.003	1.06	0.946	0.892
Q8WUM4	699	K	Programmed cell death 6-interacting protein OS=Homo sapiens OX=9606 GN=PDCD6IP PE=1 SV=1	PDCD6IP	1	0.0146045	60.102	K(1)TERDELLK	3	-1.0528	1	0.97	1.007	1.037	0.973	0.991	0.997	1.016	1.019
Q8WWI1	1349	K	LIM domain only protein 7 OS=Homo sapiens OX=9606 GN=LMO7 PE=1 SV=3	LMO7	1	1.39382e-55	149.57	K(1)WEQQLQEEQEQK	3	4.4542	1	0.473	1.497	3.163	0.979	1.074	0.483	1.394	2.886
Q8WXA9	230	K	Splicing regulatory glutamine/lysine-rich protein 1 OS=Homo sapiens OX=9606 GN=SREK1 PE=1 SV=1	SREK1	1	0.00427372	61.962	SRQK(1)DRRR	2	1.3983	1	1.003	0.763	0.76	1.002	1.018	1.001	0.75	0.749
Q8WXF1	380	K	Paraspeckle component 1 OS=Homo sapiens OX=9606 GN=PSPC1 PE=1 SV=1	PSPC1	1	0.00256059	61.444	RQQEGFK(1)PNYMENR	3	2.4193	1	0.785	1.156	1.473	1.099	0.939	0.714	1.231	1.724
Q92598	772	K	Heat shock protein 105 kDa OS=Homo sapiens OX=9606 GN=HSPH1 PE=1 SV=1	HSPH1	1	0.0230594	55.578	K(1)SLDQDPVVR	2	-0.37345	1	0.961	0.972	1.01	1.053	0.89	0.913	1.092	1.196
Q92688	68	K	Acidic leucine-rich nuclear phosphoprotein 32 family member B OS=Homo sapiens OX=9606 GN=ANP32B PE=1 SV=1	ANP32B	1	0.00141658	98.048	K(1)LELSENR	2	0.79996	1	1.146	0.818	0.714	1.043	0.884	1.099	0.925	0.842
Q92793	1583	K	CREB-binding protein OS=Homo sapiens OX=9606 GN=CREBBP PE=1 SV=3	CREBBP	1	4.85032e-237	210.38	KKEESTAASETTEGSQGDSK(1)NAK	5	-0.40821	3	1.138	0.962	0.845	1.135	1.038	1.003	0.927	0.924
Q92793	1711	K	CREB-binding protein OS=Homo sapiens OX=9606 GN=CREBBP PE=1 SV=3	CREBBP	1	0.000586313	70.26	FVYTCNECK(1)HHVETR	4	0.43186	1	0.901	1.032	1.145	1.135	1.038	0.794	0.994	1.252
Q92945	71	K	Far upstream element-binding protein 2 OS=Homo sapiens OX=9606 GN=KHSRP PE=1 SV=4	KHSRP	1	0.00200405	82.85	K(1)DAFADAVQR	2	0.049947	1	0.914	1.02	1.116	1.034	0.874	0.884	1.167	1.32
Q96A26	62	K	Protein FAM162A OS=Homo sapiens OX=9606 GN=FAM162A PE=1 SV=2	FAM162A	1	0.0173221	51.252	VPLHK(1)PTDWQK	3	-0.82477	1
Q96AE4	209	K	Far upstream element-binding protein 1 OS=Homo sapiens OX=9606 GN=FUBP1 PE=1 SV=3	FUBP1	1	0.00172004	77.894	GGETIK(1)QLQER	2	-0.89515	1	0.943	1.04	1.103	0.926	1.126	1.018	0.924	0.908
Q96AE4	312	K	Far upstream element-binding protein 1 OS=Homo sapiens OX=9606 GN=FUBP1 PE=1 SV=3	FUBP1	1	0.0073972	60.157	IQFK(1)PDDGTTPER	2	-0.96442	1	0.093	1.618	17.481	0.926	1.126	0.1	1.437	14.37
Q96AE4	300	K	Far upstream element-binding protein 1 OS=Homo sapiens OX=9606 GN=FUBP1 PE=1 SV=3	FUBP1	1	0.0170439	64.82	K(1)IQNDAGVR	2	-0.18842	1	1.001	0.99	0.989	0.926	1.126	1.081	0.879	0.813
Q96DZ5	306	K	CAP-Gly domain-containing linker protein 3 OS=Homo sapiens OX=9606 GN=CLIP3 PE=1 SV=3	CLIP3	1	0.0025098	46.73	VLLDGQK(1)TGTLR	2	3.7421	1
Q96FJ2	43	K	Dynein light chain 2, cytoplasmic OS=Homo sapiens OX=9606 GN=DYNLL2 PE=1 SV=1	DYNLL2	1	0.000683957	111.95	DIAAYIK(1)K	2	-0.90951	1	0.957	0.965	1.009	0.942	1.046	1.016	0.923	0.908
Q96GQ7	641	K	Probable ATP-dependent RNA helicase DDX27 OS=Homo sapiens OX=9606 GN=DDX27 PE=1 SV=2	DDX27	1	0.00210737	72.891	GK(1)EAVVQEPER	2	0.58667	1	0.901	1.253	1.391	0.996	1.072	0.905	1.169	1.292
Q96HS1	93	K	Serine/threonine-protein phosphatase PGAM5, mitochondrial OS=Homo sapiens OX=9606 GN=PGAM5 PE=1 SV=2	PGAM5	1	0.00916312	75.109	LDHYK(1)AK	3	-0.53273	1	0.962	0.865	0.899	0.997	0.971	0.965	0.891	0.923
Q96JY6	282	K	PDZ and LIM domain protein 2 OS=Homo sapiens OX=9606 GN=PDLIM2 PE=1 SV=1	PDLIM2	1	1.34096e-06	98.942	ALATPPK(1)LHTCEK	3	-0.3242	1	0.606	1.335	2.204	0.905	1.07	0.67	1.248	1.863
Q96KB5	161	K	Lymphokine-activated killer T-cell-originated protein kinase OS=Homo sapiens OX=9606 GN=PBK PE=1 SV=3	PBK	1	0.009517	71.342	YLHQEK(1)K	3	1.7003	1	1.199	0.81	0.676	1.142	0.86	1.05	0.942	0.897
Q96KK5	37	K	Histone H2A type 1-H OS=Homo sapiens OX=9606 GN=HIST1H2AH PE=1 SV=3	HIST1H2AH	1	0.000773081	110.31	K(1)GNYAER	2	0.086144	1	1.07	0.797	0.745
Q96KK5	96	K	Histone H2A type 1-H OS=Homo sapiens OX=9606 GN=HIST1H2AH PE=1 SV=3	HIST1H2AH	1	4.13667e-11	110.38	NDEELNK(1)LLGK	2	-2.077	1	1.017	0.771	0.758
Q96KK5	126	K	Histone H2A type 1-H OS=Homo sapiens OX=9606 GN=HIST1H2AH PE=1 SV=3	HIST1H2AH	0.999364	0.0239045	42.718	K(0.001)TESHHK(0.999)AK	4	0.28592	1
Q96N67	1962	K	Dedicator of cytokinesis protein 7 OS=Homo sapiens OX=9606 GN=DOCK7 PE=1 SV=4	DOCK7	1	4.54423e-95	176.95	AHGELHEQFK(1)R	4	0.7313	1	1.018	0.916	0.9	0.991	1.031	1.027	0.888	0.865
Q96RP9	75	K	Elongation factor G, mitochondrial OS=Homo sapiens OX=9606 GN=GFM1 PE=1 SV=2	GFM1	1	0.0240891	56.258	IAK(1)MHEVK	3	0.63352	1				1.012	0.934
Q96T23	1050	K	Remodeling and spacing factor 1 OS=Homo sapiens OX=9606 GN=RSF1 PE=1 SV=2	RSF1	1	2.39177e-05	98.337	GK(1)DISTITGHR	2	0.29514	2	0.811	1.061	1.308	0.963	1.016	0.842	1.044	1.24
Q96T23	1061	K	Remodeling and spacing factor 1 OS=Homo sapiens OX=9606 GN=RSF1 PE=1 SV=2	RSF1	1	1.84492e-58	153.7	GK(1)DISTILDEERK	3	0.66369	2	0.74	1.096	1.482	0.963	1.016	0.768	1.079	1.405
Q99487	296	K	Platelet-activating factor acetylhydrolase 2, cytoplasmic OS=Homo sapiens OX=9606 GN=PAFAH2 PE=1 SV=1	PAFAH2	1	0.00364994	67.214	K(1)ICAQHEQSR	3	0.86601	1	0.939	1.1	1.171	0.955	1.041	0.983	1.057	1.075
Q99497	130	K	Protein/nucleic acid deglycase DJ-1 OS=Homo sapiens OX=9606 GN=PARK7 PE=1 SV=2	PARK7	1	0.00114003	81.017	VTTHPLAK(1)DK	3	1.5275	1	1.147	0.953	0.831	0.973	1.089	1.179	0.875	0.742
Q99613	200	K	Eukaryotic translation initiation factor 3 subunit C OS=Homo sapiens OX=9606 GN=EIF3C PE=1 SV=1	EIF3C	1	0.0166136	59.198	K(1)SEAPSGESR	2	0.37818	1	1.049	0.894	0.852	1.021	0.909	1.027	0.983	0.957
Q99623	216	K	Prohibitin-2 OS=Homo sapiens OX=9606 GN=PHB2 PE=1 SV=2	PHB2	1	0.0118855	61.78	AQFLVEK(1)AK	3	0.4969	1	0.819	1.136	1.387	0.914	1.146	0.896	0.991	1.106
Q99714	105	K	3-hydroxyacyl-CoA dehydrogenase type-2 OS=Homo sapiens OX=9606 GN=HSD17B10 PE=1 SV=3	HSD17B10	1	0.000821487	69.229	K(1)GQTHTLEDFQR	3	-0.54351	1	0.917	1.035	1.128	0.937	0.941	0.979	1.1	1.124
Q99729	223	K	Heterogeneous nuclear ribonucleoprotein A/B OS=Homo sapiens OX=9606 GN=HNRNPAB PE=1 SV=2	HNRNPAB	1	0.000753402	81.676	FHTVSGSK(1)CEIK	3	-0.97641	1				0.997	0.975
Q99832	250	K	T-complex protein 1 subunit eta OS=Homo sapiens OX=9606 GN=CCT7 PE=1 SV=2	CCT7	1	0.00719993	76.302	AEK(1)DNAEIR	2	0.95819	1	1.024	1.057	1.033	1.064	0.929	0.962	1.138	1.183
Q99832	47	K	T-complex protein 1 subunit eta OS=Homo sapiens OX=9606 GN=CCT7 PE=1 SV=2	CCT7	1	0.00256686	77.597	GMDK(1)LIVDGR	2	1.2383	1	1.163	0.891	0.766	1.064	0.929	1.093	0.959	0.877
Q99873	145	K	Protein arginine N-methyltransferase 1 OS=Homo sapiens OX=9606 GN=PRMT1 PE=1 SV=3	PRMT1	1	0.00180089	68.277	GK(1)VEEVELPVEK	3	1.3327	1				1.039	1.008
Q99877	6	K	Histone H2B type 1-N OS=Homo sapiens OX=9606 GN=HIST1H2BN PE=1 SV=3	HIST1H2BN	1	0.00720607	64.121	PEPSK(1)SAPAPK	3	0.21237	2	0.899	1.125	1.251
Q99877	12	K	Histone H2B type 1-N OS=Homo sapiens OX=9606 GN=HIST1H2BN PE=1 SV=3	HIST1H2BN	1	0.00596273	91.626	SAPAPK(1)K	3	-0.62397	5	0.986	1.1	1.116
Q99879	21	K	Histone H2B type 1-M OS=Homo sapiens OX=9606 GN=HIST1H2BM PE=1 SV=3	HIST1H2BM	1	2.8961e-06	119.57	AINK(1)AQK	2	-0.51266	1	0.988	1.051	1.064	0.869	0.996	1.137	1.055	0.928
Q9BPX5	74	K	Actin-related protein 2/3 complex subunit 5-like protein OS=Homo sapiens OX=9606 GN=ARPC5L PE=1 SV=1	ARPC5L	1	0.009098	91.069	NQAVK(1)ER	2	0.98964	1	1.216	0.803	0.66	1.017	0.924	1.196	0.869	0.727
Q9BQ04	139	K	RNA-binding protein 4B OS=Homo sapiens OX=9606 GN=RBM4B PE=1 SV=1	RBM4B	1	0.00592801	63.091	GLDNTEFQGK(1)R	2	0.89281	1	0.796	1.053	1.323	0.993	1.006	0.802	1.047	1.305
Q9BQE3	163	K	Tubulin alpha-1C chain OS=Homo sapiens OX=9606 GN=TUBA1C PE=1 SV=1	TUBA1C	1	0.00199402	93.649	LSVDYGK(1)K	2	-0.29427	2	1.144	1.014	0.887	0.985	0.993	1.161	1.021	0.879
Q9BQG0	125	K	Myb-binding protein 1A OS=Homo sapiens OX=9606 GN=MYBBP1A PE=1 SV=2	MYBBP1A	1	0.0132749	61.679	YDLHQVK(1)K	3	-3.2091	1	0.945	1.108	1.172	1.007	0.982	0.938	1.128	1.203
Q9BX26	1120	K	Synaptonemal complex protein 2 OS=Homo sapiens OX=9606 GN=SYCP2 PE=2 SV=2	SYCP2	1	0.0240891	56.258	CIEK(1)ITEK	3	-0.38137	1	0.198	1.659	8.37
Q9BYJ9	515	K	YTH domain-containing family protein 1 OS=Homo sapiens OX=9606 GN=YTHDF1 PE=1 SV=1	YTHDF1	1	0.0153229	52.576	DTQEVPLEK(1)AK	3	-0.45911	1				0.941	1.086
Q9C0K0	844	K	B-cell lymphoma/leukemia 11B OS=Homo sapiens OX=9606 GN=BCL11B PE=1 SV=1	BCL11B	1	0.0213072	41.399	HMK(1)THGQIGK	3	-3.5864	1	1.01	1.036	1.026
Q9GZV4	27	K	Eukaryotic translation initiation factor 5A-2 OS=Homo sapiens OX=9606 GN=EIF5A2 PE=1 SV=3	EIF5A2	1	0.00295974	89.698	K(1)NGFVVLK	2	0.2379	3	1.156	0.946	0.818
Q9GZV4	39	K	Eukaryotic translation initiation factor 5A-2 OS=Homo sapiens OX=9606 GN=EIF5A2 PE=1 SV=3	EIF5A2	1	0.000618565	84.753	GRPCK(1)IVEMSTSK	3	-0.94419	1	1.071	1.018	0.95
Q9H0A0	61	K	RNA cytidine acetyltransferase OS=Homo sapiens OX=9606 GN=NAT10 PE=1 SV=2	NAT10	1	0.0154456	40.727	K(1)ELGFSSHR	3	-2.8319	1				0.99	1.067
Q9H3K6	47	K	BolA-like protein 2 OS=Homo sapiens OX=9606 GN=BOLA2 PE=1 SV=1	BOLA2	1	0.00614991	77.14	FEGK(1)PLLQR	2	0.88928	1	0.878	1.163	1.325	0.97	1.127	0.905	1.032	1.14
Q9H9B4	49	K	Sideroflexin-1 OS=Homo sapiens OX=9606 GN=SFXN1 PE=1 SV=4	SFXN1	1	0.0148393	62.546	K(1)IVHDYR	3	0.29547	1				0.899	1.101
Q9HB71	33	K	Calcyclin-binding protein OS=Homo sapiens OX=9606 GN=CACYBP PE=1 SV=2	CACYBP	1	0.00384335	82.417	DALTAEK(1)SK	3	0.91823	2	0.892	1.178	1.322	0.935	1.115	0.954	1.057	1.108
Q9HBL7	17	K	Plasminogen receptor (KT) OS=Homo sapiens OX=9606 GN=PLGRKT PE=1 SV=1	PLGRKT	1	1.32665e-24	134.56	NQK(1)EFMLMNAR	2	-2.9369	1	0.973	1.006	1.035	1.013	0.984	0.961	1.022	1.063
Q9HCI6	460	K	E3 SUMO-protein ligase KIAA1586 OS=Homo sapiens OX=9606 GN=KIAA1586 PE=1 SV=2	KIAA1586	1	0.0105426	59.418	NQTK(1)LLGTVAK	3	2.179	1	0.772	1.17	1.516
Q9NP81	147	K	Serine--tRNA ligase, mitochondrial OS=Homo sapiens OX=9606 GN=SARS2 PE=1 SV=1	SARS2	1	0.000523094	89.171	K(1)ELVHLYPR	3	0.4383	1	0.628	1.436	2.287	0.834	1.247	0.753	1.152	1.53
Q9NR30	577	K	Nucleolar RNA helicase 2 OS=Homo sapiens OX=9606 GN=DDX21 PE=1 SV=5	DDX21	1	0.0232464	70.439	ASSK(1)DAIR	2	0.67808	1	1.134	0.829	0.732	1.066	0.842	1.064	0.985	0.926
Q9NR30	285	K	Nucleolar RNA helicase 2 OS=Homo sapiens OX=9606 GN=DDX21 PE=1 SV=5	DDX21	1	0.0191069	68.657	DFSDITK(1)K	2	0.24711	1	0.907	0.899	0.991	1.066	0.842	0.851	1.068	1.255
Q9NRN7	45	K	L-aminoadipate-semialdehyde dehydrogenase-phosphopantetheinyl transferase OS=Homo sapiens OX=9606 GN=AASDHPPT PE=1 SV=2	AASDHPPT	1	0.0185453	68.132	SIQPEEK(1)ER	2	0.37892	1	1.011	1.052	1.041	1.059	1.086	0.955	0.969	1.015
Q9NSE4	194	K	Isoleucine--tRNA ligase, mitochondrial OS=Homo sapiens OX=9606 GN=IARS2 PE=1 SV=2	IARS2	1	0.00702909	95.531	AAIEK(1)QK	2	1.1116	1	0.983	1.072	1.091	0.954	1.143	1.03	0.938	0.911
Q9NWU1	261	K	3-oxoacyl-[acyl-carrier-protein] synthase, mitochondrial OS=Homo sapiens OX=9606 GN=OXSM PE=1 SV=1	OXSM	1	3.07502e-14	113.37	ALSTNSDPK(1)LACRPFHPK	4	1.705	3	0.71	1.346	1.894	1.094	0.864	0.649	1.558	2.401
Q9NX24	69	K	H/ACA ribonucleoprotein complex subunit 2 OS=Homo sapiens OX=9606 GN=NHP2 PE=1 SV=1	NHP2	1	0.0217601	56.81	EVQK(1)FVNK	2	2.0926	1	0.969	1.117	1.153	1.046	0.969	0.926	1.153	1.245
Q9NYK5	72	K	39S ribosomal protein L39, mitochondrial OS=Homo sapiens OX=9606 GN=MRPL39 PE=1 SV=3	MRPL39	1	3.74889e-40	133.48	HVGK(1)TDPGTVFVMNK	3	0.059411	1	0.895	1.036	1.158	1.013	1.01	0.884	1.026	1.161
Q9P0V9	34	K	Septin-10 OS=Homo sapiens OX=9606 GN=SEPT10 PE=1 SV=2	SEPT10	1	0.00248973	52.527	TTCMSSQGSDDEQIK(1)R	3	4.3073	1	0.702	1.208	1.72	1.026	0.912	0.684	1.325	1.937
Q9P258	188	K	Protein RCC2 OS=Homo sapiens OX=9606 GN=RCC2 PE=1 SV=2	RCC2	1	0.0186218	49.189	GQLGHGDTK(1)R	3	0.17935	1				0.967	1.022
Q9P2E9	734	K	Ribosome-binding protein 1 OS=Homo sapiens OX=9606 GN=RRBP1 PE=1 SV=5	RRBP1	1	0.0121434	78.556	EMAAEK(1)AK	2	-2.7953	1				1.133	0.815
Q9UBT2	504	K	SUMO-activating enzyme subunit 2 OS=Homo sapiens OX=9606 GN=UBA2 PE=1 SV=2	UBA2	1	5.21975e-08	86.005	GTILISSEEGETEANNHK(1)K	3	3.2222	1	0.469	1.429	3.049	0.919	1.119	0.51	1.277	2.504
Q9UH90	267	K	F-box only protein 40 OS=Homo sapiens OX=9606 GN=FBXO40 PE=2 SV=2	FBXO40	1	0.0049893	68.016	K(1)EPQENQK	3	4.0475	1	1.073	1.119	1.043
Q9UHD1	143	K	Cysteine and histidine-rich domain-containing protein 1 OS=Homo sapiens OX=9606 GN=CHORDC1 PE=1 SV=2	CHORDC1	0.815249	3.01523e-16	109.04	LSSGNEENK(0.815)K(0.185)EEDNDEIK	3	1.2652	4	0.205	1.668	8.144	0.988	1.026	0.207	1.626	7.855
Q9UJ83	566	K	2-hydroxyacyl-CoA lyase 1 OS=Homo sapiens OX=9606 GN=HACL1 PE=1 SV=2	HACL1	1	1.48985e-10	109.72	K(1)AQDFHWLTR	3	0.3605	1	1.002	0.709	0.707	1.095	0.687	0.915	1.032	1.128
Q9UJ83	358	K	2-hydroxyacyl-CoA lyase 1 OS=Homo sapiens OX=9606 GN=HACL1 PE=1 SV=2	HACL1	1	0.009532	74.611	MK(1)SNEAASK	2	-0.049189	1	1.14	0.834	0.731	1.095	0.687	1.041	1.214	1.166
Q9UJY5	198	K	ADP-ribosylation factor-binding protein GGA1 OS=Homo sapiens OX=9606 GN=GGA1 PE=1 SV=1	GGA1	1	0.00533073	42.031	LIK(1)EMVQEDQK	2	1.3299	1				0.971	1.086
Q9UKG9	495	K	Peroxisomal carnitine O-octanoyltransferase OS=Homo sapiens OX=9606 GN=CROT PE=1 SV=2	CROT	1	0.00211515	87.184	MMK(1)DCSAGK	3	0.35279	2	0.883	1.143	1.294	1.035	0.946	0.853	1.208	1.416
Q9UKK9	55	K	ADP-sugar pyrophosphatase OS=Homo sapiens OX=9606 GN=NUDT5 PE=1 SV=1	NUDT5	1	0.000389639	75.877	K(1)EQTADGVAVIPVLQR	3	-0.1173	1				0.965	1.092
Q9UM54	993	K	Unconventional myosin-VI OS=Homo sapiens OX=9606 GN=MYO6 PE=1 SV=4	MYO6	1	4.1297e-07	99.055	QK(1)EEESQQQAVLEQER	3	3.0158	1	0.652	1.351	2.071	0.773	1.378	0.843	0.98	1.163
Q9UMS4	122	K	Pre-mRNA-processing factor 19 OS=Homo sapiens OX=9606 GN=PRPF19 PE=1 SV=1	PRPF19	1	0.000314067	96.113	LTK(1)EVTAAR	2	0.88251	1	0.951	0.987	1.038	0.977	1.01	0.973	0.977	1.004
Q9UNM6	329	K	26S proteasome non-ATPase regulatory subunit 13 OS=Homo sapiens OX=9606 GN=PSMD13 PE=1 SV=2	PSMD13	1	0.0170439	64.82	GSIDEVDK(1)R	2	-0.33703	1	0.803	1.175	1.463	0.966	1.048	0.831	1.121	1.349
Q9UPN9	953	K	E3 ubiquitin-protein ligase TRIM33 OS=Homo sapiens OX=9606 GN=TRIM33 PE=1 SV=3	TRIM33	1	0.000779016	82.483	GK(1)TAQGLSPVDQR	3	1.1148	1				1.055	0.889
Q9UQ80	238	K	Proliferation-associated protein 2G4 OS=Homo sapiens OX=9606 GN=PA2G4 PE=1 SV=3	PA2G4	1	0.0228405	74.301	AK(1)DAGQR	2	-0.81798	1	1.167	0.887	0.76	0.974	1.017	1.198	0.872	0.728
Q9UQ80	158	K	Proliferation-associated protein 2G4 OS=Homo sapiens OX=9606 GN=PA2G4 PE=1 SV=3	PA2G4	1	7.29811e-15	100.68	LVK(1)PGNQNTQVTEAWNK	3	4.3714	1	0.419	1.476	3.518	0.974	1.017	0.43	1.451	3.374
Q9UQ80	258	K	Proliferation-associated protein 2G4 OS=Homo sapiens OX=9606 GN=PA2G4 PE=1 SV=3	PA2G4	1	0.00815344	91.626	QYGLK(1)MK	2	-0.14256	1	0.953	0.98	1.029	0.974	1.017	0.978	0.964	0.986
Q9UQE7	106	K	Structural maintenance of chromosomes protein 3 OS=Homo sapiens OX=9606 GN=SMC3 PE=1 SV=2	SMC3	1	0.00248132	91.549	K(1)DQYFLDK	2	0.34695	1	1.2	0.839	0.699	1.083	0.859	1.108	0.977	0.882
Q9Y266	123	K	Nuclear migration protein nudC OS=Homo sapiens OX=9606 GN=NUDC PE=1 SV=1	NUDC	1	0.0203065	46.069	K(1)DAENHEAQLK	3	0.69971	1	0.975	0.976	1.001	0.987	1.009	0.988	0.967	0.979
Q9Y275	181	K	Tumor necrosis factor ligand superfamily member 13B OS=Homo sapiens OX=9606 GN=TNFSF13B PE=1 SV=1	TNFSF13B	1	0.00105017	85.533	GSALEEK(1)ENK	3	-1.3156	1
Q9Y2D0	249	K	Carbonic anhydrase 5B, mitochondrial OS=Homo sapiens OX=9606 GN=CA5B PE=1 SV=1	CA5B	1	1.22916e-06	99.044	K(1)QPVEVDHDQLEQFR	3	2.6165	1	0.586	1.273	2.175
Q9Y2Q3	169	K	Glutathione S-transferase kappa 1 OS=Homo sapiens OX=9606 GN=GSTK1 PE=1 SV=3	GSTK1	1	1.95241e-37	138.21	NQLK(1)ETTEAACR	3	-0.47267	2	0.927	1.115	1.203	1.027	0.942	0.903	1.184	1.311
Q9Y2Q3	54	K	Glutathione S-transferase kappa 1 OS=Homo sapiens OX=9606 GN=GSTK1 PE=1 SV=3	GSTK1	1	1.45509e-12	107.65	DSGNK(1)PPGLLPR	3	1.2365	4	0.878	1.085	1.235	1.027	0.942	0.855	1.152	1.347
Q9Y305	103	K	Acyl-coenzyme A thioesterase 9, mitochondrial OS=Homo sapiens OX=9606 GN=ACOT9 PE=1 SV=2	ACOT9	1	1.93294e-07	100.73	EK(1)YLTVQNTVR	2	1.4318	1	0.738	1.242	1.682	0.954	1.039	0.774	1.195	1.544
Q9Y305	294	K	Acyl-coenzyme A thioesterase 9, mitochondrial OS=Homo sapiens OX=9606 GN=ACOT9 PE=1 SV=2	ACOT9	1	0.00162007	72.891	LK(1)SLEICHPQER	3	0.60096	1				0.954	1.039
Q9Y3A5	98	K	Ribosome maturation protein SBDS OS=Homo sapiens OX=9606 GN=SBDS PE=1 SV=4	SBDS	1	4.58159e-05	98.105	GEVQVSDK(1)ER	2	0.026607	1	1.065	0.896	0.841	1.028	0.941	1.036	0.952	0.919
Q9Y3U8	13	K	60S ribosomal protein L36 OS=Homo sapiens OX=9606 GN=RPL36 PE=1 SV=3	RPL36	1	1.41332e-06	99.283	YPMAVGLNK(1)GHK	3	-2.0063	1	0.939	1.058	1.127	1.037	0.907	0.905	1.166	1.288
Q9Y520	1717	K	Protein PRRC2C OS=Homo sapiens OX=9606 GN=PRRC2C PE=1 SV=4	PRRC2C	1	0.00711526	71.501	NANEK(1)GR	2	0.32128	2	0.82	1.171	1.427	1.008	1.005	0.813	1.165	1.433
Q9Y520	622	K	Protein PRRC2C OS=Homo sapiens OX=9606 GN=PRRC2C PE=1 SV=4	PRRC2C	1	0.000396039	70.783	QESENSCNK(1)EEEPVFTR	3	3.8276	1	0.687	1.278	1.86	1.008	1.005	0.682	1.272	1.865
Q9Y5B9	479	K	FACT complex subunit SPT16 OS=Homo sapiens OX=9606 GN=SUPT16H PE=1 SV=1	SUPT16H	1	1.58331e-76	155.56	AHQK(1)ELAAQLNEEAK	3	-1.3911	1	0.898	0.975	1.086	0.956	1.02	0.939	0.956	1.018
Q9Y5B9	216	K	FACT complex subunit SPT16 OS=Homo sapiens OX=9606 GN=SUPT16H PE=1 SV=1	SUPT16H	1	0.00537175	65.241	HSK(1)LAESVEK	3	0.96872	1				0.956	1.02
Q9Y5B9	473	K	FACT complex subunit SPT16 OS=Homo sapiens OX=9606 GN=SUPT16H PE=1 SV=1	SUPT16H	1	0.00452227	77.062	NEMTAEEK(1)R	2	0.87869	1	0.888	1.042	1.174	0.956	1.02	0.929	1.022	1.1
Q9Y6C9	100	K	Mitochondrial carrier homolog 2 OS=Homo sapiens OX=9606 GN=MTCH2 PE=1 SV=1	MTCH2	1	2.22711e-06	81.016	VLQHYQESDK(1)GEELGPGNVQK	3	4.2326	1	0.318	1.571	4.939	0.956	1.05	0.333	1.496	4.492
Q9Y6Q9	1168	K	Nuclear receptor coactivator 3 OS=Homo sapiens OX=9606 GN=NCOA3 PE=1 SV=1	NCOA3	1	0.0139794	56.432	TNTPK(1)QLR	3	-4.3358	1				0.962	1.08
Q9Y6Y8	703	K	SEC23-interacting protein OS=Homo sapiens OX=9606 GN=SEC23IP PE=1 SV=1	SEC23IP	1	0.00267234	65.179	IANFVEHK(1)AAK	3	0.0051432	1	0.922	0.942	1.021	1.039	0.952	0.887	0.989	1.115
