# Supplementary material for: Lysine butyrylation of HSP90 regulated by KAT8 and HDAC11 confers chemoresistance
Source: Cell Discov. 2023 Jul 18;9:74. doi: 10.1038/s41421-023-00570-y (PMC10352258; doi:10.1038/s41421-023-00570-y)
Supplement: Supplementary file 4 — Dataset S3 [file 41421_2023_570_MOESM4_ESM.xlsx]

## Sheet: Sheet1
Dataset S3 The interacting proteins were identified from immunoprecipitation coupled with liquid chromatography tandem mass spectrometry (IP-MS)
Accession	Description	Coverage [%]	# Peptides	# PSMs	# Unique Peptides	# AAs	MW [kDa]	calc. pI	Abundances (Grouped): HSP90-1
O00560	Syntenin-1 OS=Homo sapiens OX=9606 GN=SDCBP PE=1 SV=1	62	14	74	14	298	32.4	7.53	7.58378e+09
Q6N096	Uncharacterized protein DKFZp686I15196 OS=Homo sapiens OX=9606 GN=DKFZp686I15196 PE=2 SV=1	23	9	19	6	466	50.9	8.06	2.34443e+09
A8K249	cDNA FLJ77899, highly similar to Homo sapiens caspase 1, apoptosis-related cysteine protease(interleukin 1, beta, convertase) (CASP1), transcript variantalpha, mRNA OS=Homo sapiens OX=9606 PE=2 SV=1	1	1	4	1	834	92.5	5.83	1.49959e+08
A0A7I2V562	Cytospin-B OS=Homo sapiens OX=9606 GN=SPECC1 PE=1 SV=1	15	3	12	3	225	25.3	9.76	3.25673e+07
A0A5C2GFN9	IGH + IGL c179_light_IGKV3-11_IGKJ2 (Fragment) OS=Homo sapiens OX=9606 PE=2 SV=1	21	30	45	30	1532	174.7	6.76	2.60474e+07
A0A5C2G324	IGL c3314_light_IGKV3-11_IGKJ2 (Fragment) OS=Homo sapiens OX=9606 PE=2 SV=1	15	12	20	12	802	87.3	7.77	2.37225e+07
A0A5C2G440	IGL c3320_light_IGKV1-5_IGKJ1 (Fragment) OS=Homo sapiens OX=9606 PE=2 SV=1	5	1	1	1	139	15	7.2	2.16184e+07
Q53G99	Beta actin variant (Fragment) OS=Homo sapiens OX=9606 PE=2 SV=1	15	1	2	1	75	8.4	9.86	1.92234e+07
A0A5C2FWS4	IGL c1548_light_IGLV2-23_IGLJ3 (Fragment) OS=Homo sapiens OX=9606 PE=2 SV=1	24	1	1	1	84	9.1	9.47	1.89976e+07
M0R0R2	40S ribosomal protein S5 OS=Homo sapiens OX=9606 GN=RPS5 PE=1 SV=1	9	5	8	1	505	58.2	4.73	1.64618e+07
P35573	Glycogen debranching enzyme OS=Homo sapiens OX=9606 GN=AGL PE=1 SV=3	32	3	7	3	106	12.2	10.14	1.4258e+07
B3KT06	Tubulin alpha chain OS=Homo sapiens OX=9606 PE=2 SV=1	21	11	17	11	590	65.1	9.36	1.21289e+07
A0A0U1RRM6	Protein enabled homolog OS=Homo sapiens OX=9606 GN=ENAH PE=1 SV=1	6	3	4	2	408	44.5	8.19	1.12966e+07
A0A5C2GZ77	IG c1090_light_IGKV1-12_IGKJ3 (Fragment) OS=Homo sapiens OX=9606 PE=2 SV=1	5	1	1	1	141	15.4	11.63	9.30103e+06
A0A5C2GMG3	IG c839_light_IGKV1-27_IGKJ4 (Fragment) OS=Homo sapiens OX=9606 PE=2 SV=1	5	1	1	1	220	25	9.74	8.23543e+06
Q0KKI6	Immunoblobulin light chain (Fragment) OS=Homo sapiens OX=9606 PE=1 SV=1	20	4	11	1	236	24.8	6.76	8.06923e+06
A0A0U1RQR3	InaD-like protein (Fragment) OS=Homo sapiens OX=9606 GN=PATJ PE=1 SV=1	12	2	4	2	129	14	10.9	7.76526e+06
K7EPT8	Glial fibrillary acidic protein (Fragment) OS=Homo sapiens OX=9606 GN=GFAP PE=1 SV=2	1	1	1	1	507	55.1	7.91	7.38137e+06
Q53ZX8	Protease serine 1 (Fragment) OS=Homo sapiens OX=9606 GN=PRSS1 PE=4 SV=1	0	1	1	1	1522	175.3	8.85	7.24908e+06
B4DG60	cDNA FLJ59620, highly similar to Homo sapiens calcium binding and coiled-coil domain 1 (CALCOCO1), mRNA OS=Homo sapiens OX=9606 PE=2 SV=1	23	5	6	2	235	25.2	10.24	6.5264e+06
Q58FF6	Putative heat shock protein HSP 90-beta 4 OS=Homo sapiens OX=9606 GN=HSP90AB4P PE=5 SV=1	2	1	1	1	958	108.9	7.14	6.26946e+06
J3QTR3	Ubiquitin-40S ribosomal protein S27a (Fragment) OS=Homo sapiens OX=9606 GN=RPS27A PE=1 SV=1	12	7	10	7	536	58.5	4.67	6.06089e+06
A0A5C2FWX4	IGL c35_light_IGKV1-12_IGKJ2 (Fragment) OS=Homo sapiens OX=9606 PE=2 SV=1	30	4	9	2	151	16.7	5.1	5.47858e+06
A2NH54	Immunogobulin kappa, VJ region (Fragment) OS=Homo sapiens OX=9606 PE=4 SV=1	20	3	4	3	156	17.6	7.94	5.38103e+06
A0A7I2V649	Polyadenylate-binding protein 1 OS=Homo sapiens OX=9606 GN=PABPC1 PE=1 SV=1	8	4	5	1	509	57.1	8.24	5.03515e+06
O14556	Glyceraldehyde-3-phosphate dehydrogenase, testis-specific OS=Homo sapiens OX=9606 GN=GAPDHS PE=1 SV=2	1	1	2	1	1046	116.9	6.7	4.87725e+06
B7ZAF0	Tubulin beta chain OS=Homo sapiens OX=9606 PE=2 SV=1	14	1	3	1	57	6.4	10.21	4.83538e+06
A0A5C2GTP9	IG c864_light_IGKV1D-13_IGKJ1 (Fragment) OS=Homo sapiens OX=9606 PE=2 SV=1	10	4	6	4	494	54.6	7.23	4.13028e+06
A0A087WY40	LIM/homeobox protein Lhx1 (Fragment) OS=Homo sapiens OX=9606 GN=LHX1 PE=4 SV=1	8	3	5	2	429	47.1	6.34	3.72376e+06
Q71V99	Peptidyl-prolyl cis-trans isomerase OS=Homo sapiens OX=9606 PE=2 SV=1	7	3	4	3	384	40.9	6.15	3.71907e+06
A0A2R8Y5Y7	60S ribosomal protein L9 OS=Homo sapiens OX=9606 GN=RPL9 PE=1 SV=1	26	4	5	4	129	14.4	10.23	3.66869e+06
Q6IPQ0	IGL@ protein OS=Homo sapiens OX=9606 GN=IGL@ PE=1 SV=1	18	3	3	1	149	16.9	4.42	3.23911e+06
Q16777	Histone H2A type 2-C OS=Homo sapiens OX=9606 GN=H2AC20 PE=1 SV=4	0	1	1	1	1620	176.3	7.08	3.18616e+06
Q96QB2	Sodium-independent neutral amino acid transporter LAT1 OS=Homo sapiens OX=9606 GN=lat1 PE=3 SV=1	4	1	3	1	264	29.2	6.29	3.15468e+06
A0A3B3ISV8	Sodium leak channel non-selective protein OS=Homo sapiens OX=9606 GN=NALCN PE=1 SV=1	8	7	9	7	865	96.9	5.02	3.13701e+06
A0A5C2G879	IGH + IGL c40_light_IGKV1-9_IGKJ3 (Fragment) OS=Homo sapiens OX=9606 PE=2 SV=1	6	1	3	1	170	19.1	11.46	3.09078e+06
A0A5C2FZB6	IGL c1506_light_IGKV1-5_IGKJ1 (Fragment) OS=Homo sapiens OX=9606 PE=2 SV=1	14	2	3	2	167	19	11.78	3.06967e+06
A0A5C2G0Q9	IGL c2831_light_IGKV1D-39_IGKJ4 (Fragment) OS=Homo sapiens OX=9606 PE=2 SV=1	4	5	5	5	1279	145.4	5.81	3.03701e+06
E9PQD7	40S ribosomal protein S2 OS=Homo sapiens OX=9606 GN=RPS2 PE=1 SV=1	8	5	8	5	731	81.4	6.54	3.02126e+06
Q8TCX0	Delta 2-isopentenyl pyrophosphate transferase-like protein (Fragment) OS=Homo sapiens OX=9606 PE=2 SV=1	20	4	5	4	208	24.4	10.67	2.97931e+06
Q9Y2L1	Exosome complex exonuclease RRP44 OS=Homo sapiens OX=9606 GN=DIS3 PE=1 SV=2	54	4	7	4	105	11.5	6.37	2.8698e+06
B3KM80	Nucleolin OS=Homo sapiens OX=9606 GN=NCL PE=2 SV=1	5	3	5	3	613	68.3	8.91	2.71869e+06
C7DJS2	GST class-pi (Fragment) OS=Homo sapiens OX=9606 GN=GSTP1 PE=2 SV=1	11	8	8	8	726	81.1	5.72	2.35763e+06
C9IZZ0	Ras-related protein Rab-7a OS=Homo sapiens OX=9606 GN=RAB7A PE=1 SV=2	22	14	41	3	456	49.2	4.77	2.35155e+06
A0A0G2JLI4	DEAD box protein 5 OS=Homo sapiens OX=9606 GN=DDX5 PE=1 SV=2	38	5	6	5	113	13.2	10.45	2.29635e+06
O15294	UDP-N-acetylglucosamine--peptide N-acetylglucosaminyltransferase 110 kDa subunit OS=Homo sapiens OX=9606 GN=OGT PE=1 SV=3	12	4	5	3	333	35.2	8.87	2.20953e+06
L8EAG4	Alternative protein CHST9 OS=Homo sapiens OX=9606 GN=CHST9 PE=4 SV=1	12	3	4	2	248	28.6	4.7	2.03562e+06
A8K3K1	cDNA FLJ78096, highly similar to Homo sapiens actin, alpha, cardiac muscle (ACTC), mRNA OS=Homo sapiens OX=9606 PE=2 SV=1	4	1	1	1	192	22.5	6.34	1.81826e+06
B2R7C7	Alkaline phosphatase OS=Homo sapiens OX=9606 PE=2 SV=1	4	5	5	5	1500	164.8	6.74	1.80053e+06
A2NZ55	Variable immnoglobulin anti-estradiol heavy chain (Fragment) OS=Homo sapiens OX=9606 PE=2 SV=1	7	1	1	1	140	15.9	7.02	1.57761e+06
Q9Y2I8	WD repeat-containing protein 37 OS=Homo sapiens OX=9606 GN=WDR37 PE=1 SV=2	10	3	4	3	306	33.8	6.61	1.46749e+06
E9PCY7	Heterogeneous nuclear ribonucleoprotein H OS=Homo sapiens OX=9606 GN=HNRNPH1 PE=1 SV=1	2	2	2	2	744	81.7	5.83	1.46628e+06
Q9UP60	SNC73 protein OS=Homo sapiens OX=9606 GN=SNC73 PE=2 SV=1	19	2	2	2	101	11.7	6.11	1.37724e+06
M0R210	40S ribosomal protein S16 OS=Homo sapiens OX=9606 GN=RPS16 PE=1 SV=1	8	1	1	1	153	17.1	8.66	1.35953e+06
A0A5C2GI22	IG c127_light_IGKV3-15_IGKJ2 (Fragment) OS=Homo sapiens OX=9606 PE=2 SV=1	2	1	1	1	709	79.7	6.34	1.25839e+06
P27482	Calmodulin-like protein 3 OS=Homo sapiens OX=9606 GN=CALML3 PE=1 SV=2	26	5	10	5	202	22.6	7.69	1.22994e+06
B7Z4F6	60 kDa chaperonin OS=Homo sapiens OX=9606 PE=2 SV=1	0	1	2	1	1565	166.6	5.01	1.20323e+06
D1MAM2	Tyrosine-protein kinase receptor OS=Homo sapiens OX=9606 GN=ALK PE=2 SV=1	12	4	8	1	396	43.8	6.24	1.13787e+06
F5H0S8	Guanine nucleotide-binding protein G(I)/G(S)/G(T) subunit beta-3 (Fragment) OS=Homo sapiens OX=9606 GN=GNB3 PE=1 SV=8	11	2	3	2	205	22.4	10.76	1.10131e+06
Q8IW35	Centrosomal protein of 97 kDa OS=Homo sapiens OX=9606 GN=CEP97 PE=1 SV=1	3	1	2	1	390	44.5	6.47	1.09913e+06
H0YKD8	60S ribosomal protein L28 OS=Homo sapiens OX=9606 GN=RPL28 PE=1 SV=1	17	4	6	4	264	29.9	9.73	1.01457e+06
H0YHA7	60S ribosomal protein L18 (Fragment) OS=Homo sapiens OX=9606 GN=RPL18 PE=1 SV=1	7	2	3	2	312	34.5	9.72	930863
A0A679KTH4	Beta-galactosidase (Fragment) OS=Homo sapiens OX=9606 GN=EmGFP-LacZ-E2F-TdTom PE=3 SV=1	2	1	1	1	533	61.2	8.84	928021
A0A7I2V2B0	Sodium/hydrogen exchanger OS=Homo sapiens OX=9606 GN=SLC9A6 PE=1 SV=1	7	1	1	1	148	16.7	9.5	922752
A8MUD9	60S ribosomal protein L7 OS=Homo sapiens OX=9606 GN=RPL7 PE=1 SV=1	27	10	26	2	445	49.8	4.86	833664
Q0Z944	Beta globin (Fragment) OS=Homo sapiens OX=9606 GN=HBB PE=3 SV=1	10	2	2	2	267	29.7	9.88	803568
Q6MZS5	Uncharacterized protein DKFZp686A13234 (Fragment) OS=Homo sapiens OX=9606 GN=DKFZp686A13234 PE=2 SV=1	5	1	1	1	210	23.6	7.88	722107
Q53FV0	Prohibitin (Fragment) OS=Homo sapiens OX=9606 PE=2 SV=1	9	1	1	1	143	15.6	6.29	659459
B2R745	Solute carrier family 30 member 9 OS=Homo sapiens OX=9606 PE=2 SV=1	9	1	1	1	86	9.9	4.92	645292
B4DUI5	Triosephosphate isomerase OS=Homo sapiens OX=9606 PE=2 SV=1	9	1	1	1	131	15.2	9.17	633617
A0A5C2GJN4	IG c773_light_IGLV2-23_IGLJ2 (Fragment) OS=Homo sapiens OX=9606 PE=2 SV=1	4	1	2	1	213	23.9	7.77	627741
Q5W0B1	ORC ubiquitin ligase 1 OS=Homo sapiens OX=9606 GN=OBI1 PE=1 SV=1	1	1	2	1	542	60	7.72	614673
P19012	Keratin, type I cytoskeletal 15 OS=Homo sapiens OX=9606 GN=KRT15 PE=1 SV=3	2	1	1	1	389	44.3	5.36	601544
A0A5C2GWP1	IG c849_light_IGKV1-5_IGKJ1 (Fragment) OS=Homo sapiens OX=9606 PE=2 SV=1	24	9	11	1	404	45.9	4.82	584061
A5D904	RPS9 protein (Fragment) OS=Homo sapiens OX=9606 GN=RPS9 PE=2 SV=1	38	5	8	5	152	17.3	8.41	569881
A0A7I2V323	Heterogeneous nuclear ribonucleoproteins A2/B1 OS=Homo sapiens OX=9606 GN=HNRNPA2B1 PE=1 SV=1	3	1	3	1	346	39.9	9.61	547667
A0A2R8Y5V9	Tropomyosin alpha-4 chain OS=Homo sapiens OX=9606 GN=TPM4 PE=1 SV=1	14	2	2	2	49	5.2	10.21	516668
B7Z556	Alpha-2-HS-glycoprotein OS=Homo sapiens OX=9606 PE=2 SV=1	11	4	6	2	384	41.3	4.97	495766
E9PNR6	Rho GTPase-activating protein 1 (Fragment) OS=Homo sapiens OX=9606 GN=ARHGAP1 PE=1 SV=1	2	1	1	1	383	40	6.73	478636
P31327	Carbamoyl-phosphate synthase [ammonia], mitochondrial OS=Homo sapiens OX=9606 GN=CPS1 PE=1 SV=2	17	3	7	3	170	19.4	10.48	421923
A0A5C2GE82	IGH + IGL c430_light_IGKV1-33_IGKJ2 (Fragment) OS=Homo sapiens OX=9606 PE=2 SV=1	9	2	4	2	260	29.6	9.16	408115
F5GXG4	Serine/threonine-protein phosphatase PGAM5, mitochondrial OS=Homo sapiens OX=9606 GN=PGAM5 PE=1 SV=1	7	2	3	2	288	32	8.72	365016
A0A5C2G0L1	IGL c2818_light_IGKV1-5_IGKJ1 (Fragment) OS=Homo sapiens OX=9606 PE=2 SV=1	5	1	3	1	158	17.9	4.58	357255
A0A5C2G219	IGL c1862_light_IGKV1-5_IGKJ2 (Fragment) OS=Homo sapiens OX=9606 PE=2 SV=1	1	1	1	1	1366	129.2	8.95	265934
Q5QTS3	60S ribosomal protein L13a OS=Homo sapiens OX=9606 PE=2 SV=1	2	1	1	1	449	51.9	6.48	261751
Q1RMG2	Adenosylhomocysteinase OS=Homo sapiens OX=9606 GN=AHCY PE=2 SV=1
A0A1X7SBS1	Heterogeneous nuclear ribonucleoprotein U OS=Homo sapiens OX=9606 GN=HNRNPU PE=1 SV=1
P26447	Protein S100-A4 OS=Homo sapiens OX=9606 GN=S100A4 PE=1 SV=1
M0QZR9	ELAV-like protein 1 OS=Homo sapiens OX=9606 GN=ELAVL1 PE=1 SV=1
Q9NUQ8	ATP-binding cassette sub-family F member 3 OS=Homo sapiens OX=9606 GN=ABCF3 PE=1 SV=2
G3V5T0	Maleylacetoacetate isomerase OS=Homo sapiens OX=9606 GN=GSTZ1 PE=1 SV=1
E9PDP5	Ankyrin repeat and KH domain-containing protein 1 (Fragment) OS=Homo sapiens OX=9606 GN=ANKHD1 PE=1 SV=1
Q8TBT6	Uncharacterized protein (Fragment) OS=Homo sapiens OX=9606 PE=2 SV=1
A0A286YFJ8	Immunoglobulin heavy constant gamma 4 (Fragment) OS=Homo sapiens OX=9606 GN=IGHG4 PE=1 SV=1
B4DWG1	cDNA FLJ55643, highly similar to SEC23-interacting protein OS=Homo sapiens OX=9606 PE=2 SV=1
Q59F68	RNA helicase (Fragment) OS=Homo sapiens OX=9606 PE=2 SV=1
E9PKZ0	60S ribosomal protein L8 (Fragment) OS=Homo sapiens OX=9606 GN=RPL8 PE=1 SV=1
I3L3H2	RNA helicase OS=Homo sapiens OX=9606 GN=EIF4A3 PE=1 SV=2
A0A5C2FX67	IGL c1571_light_IGKV1-5_IGKJ1 (Fragment) OS=Homo sapiens OX=9606 PE=2 SV=1
A8K4W0	40S ribosomal protein S3a OS=Homo sapiens OX=9606 GN=RPS3A PE=2 SV=1
J3QQQ9	KOW domain-containing protein OS=Homo sapiens OX=9606 PE=3 SV=1
A0A5F9ZI26	Myelin peripheral protein OS=Homo sapiens OX=9606 GN=MPZ PE=1 SV=1
P17031	Zinc finger protein 26 OS=Homo sapiens OX=9606 GN=ZNF26 PE=1 SV=3
A0A3B3IUA8	Guanine nucleotide-binding protein G(i) subunit alpha-1 OS=Homo sapiens OX=9606 GN=GNAI1 PE=1 SV=1
Q8N6N5	Tubulin beta chain OS=Homo sapiens OX=9606 GN=TUBB2C PE=2 SV=1
F5GY37	Prohibitin OS=Homo sapiens OX=9606 GN=PHB2 PE=1 SV=1
B4DGC3	Apolipoprotein D OS=Homo sapiens OX=9606 PE=2 SV=1
A0A804HJN7	Alpha-actinin-1 (Fragment) OS=Homo sapiens OX=9606 GN=ACTN1 PE=4 SV=1
B4DTZ1	cDNA FLJ60154, highly similar to Centrosomal protein of 110 kDa OS=Homo sapiens OX=9606 PE=2 SV=1
A0A096LNZ9	Ubiquitin-like protein ISG15 (Fragment) OS=Homo sapiens OX=9606 GN=ISG15 PE=1 SV=6
A0A7I2V4C0	Serine/threonine-protein kinase TBK1 (Fragment) OS=Homo sapiens OX=9606 GN=TBK1 PE=4 SV=1
D6RFL1	Calnexin (Fragment) OS=Homo sapiens OX=9606 GN=CANX PE=1 SV=1
H7BXY6	Tetraspanin OS=Homo sapiens OX=9606 GN=TSPAN14 PE=1 SV=1
Q8WVV9	Heterogeneous nuclear ribonucleoprotein L-like OS=Homo sapiens OX=9606 GN=HNRNPLL PE=1 SV=1
A0A3B3IRK2	Arachidonate 12-lipoxygenase, 12R-type (Fragment) OS=Homo sapiens OX=9606 GN=ALOX12B PE=1 SV=1
O76009	Keratin, type I cuticular Ha3-I OS=Homo sapiens OX=9606 GN=KRT33A PE=2 SV=2
P22392	Nucleoside diphosphate kinase B OS=Homo sapiens OX=9606 GN=NME2 PE=1 SV=1
M0R2N5	Very-long-chain enoyl-CoA reductase OS=Homo sapiens OX=9606 GN=TECR PE=1 SV=1
A0A0J9YXT7	MICOS complex subunit (Fragment) OS=Homo sapiens OX=9606 GN=APOO PE=3 SV=1
G9K389	YWHAE/FAM22B fusion protein (Fragment) OS=Homo sapiens OX=9606 GN=YWHAE/FAM22B fusion PE=2 SV=1
M0QZM1	Heterogeneous nuclear ribonucleoprotein M (Fragment) OS=Homo sapiens OX=9606 GN=HNRNPM PE=1 SV=1
A0A5C2GK13	IG c151_light_IGKV2D-29_IGKJ2 (Fragment) OS=Homo sapiens OX=9606 PE=2 SV=1
K7EJV9	60S ribosomal protein L23a (Fragment) OS=Homo sapiens OX=9606 GN=RPL23A PE=1 SV=1
H0Y8G5	Heterogeneous nuclear ribonucleoprotein D0 (Fragment) OS=Homo sapiens OX=9606 GN=HNRNPD PE=1 SV=8
B4E1S3	cDNA FLJ57860, highly similar to Transmembrane protein 109 OS=Homo sapiens OX=9606 PE=2 SV=1
B4DY08	Heterogeneous nuclear ribonucleoproteins C1/C2 OS=Homo sapiens OX=9606 GN=HNRNPC PE=1 SV=1
F8W8N3	Cyclin-A/CDK2-associated protein p19 (Fragment) OS=Homo sapiens OX=9606 GN=SKP1 PE=1 SV=1
A0A384MDU2	Collagen, type I, alpha 2, isoform CRA_c OS=Homo sapiens OX=9606 GN=COL1A2 PE=2 SV=1
I1Z9G4	6-phosphofructo-2-kinase OS=Homo sapiens OX=9606 GN=PFKFB1 PE=2 SV=1
