# Supplementary material for: Lysine butyrylation of HSP90 regulated by KAT8 and HDAC11 confers chemoresistance
Source: Cell Discov. 2023 Jul 18;9:74. doi: 10.1038/s41421-023-00570-y (PMC10352258; doi:10.1038/s41421-023-00570-y)
Supplement: Supplementary file 5 — Dataset S4 [file 41421_2023_570_MOESM5_ESM.xlsx]

## Sheet: Primer for plasmid construction
Dataset S4 Primers
Primer Name	Primer Sequence(5'-3')
HSP90 K754R-F	TATATGGCAGCAAAAAGACATCTGGAAATCAACCC
HSP90 K754R-R	CTTTTTGCTGCCATATAACCCATGGTGC
HSP90 K611R-F	CATGAAAGAAAACCAGAGACACATCTATTACATC
HSP90 K611R-R	CTCTGGTTTTCTTTCATGCGGGTGCAATAATC
HSP90 K779R-F	GCCGATAAAAATGATAGAAGCGTGAAAGATCTGG
HSP90 K779R-R	CTATCATTTTTATCGGCTTCGGCTTTCT
HSP90 K698R-F	GGAAAAGAAAACGAGATTCGAGAACCTGTG
HSP90 K698R-R	CTCGTTTTCTTTTCCTCTTGCTTCTTCTTC
HDAC11 H143A-F	tggcttccacGCctgctccagcgacCGTG
HDAC11 H143A-R	Cgtggaagccaccccccacg
KAT8 K274R-F	ttcctggaccataggacactgtactttgac
KAT8 K274R-R	Ctatggtccaggaaaagcttggcc
HSP90 Mut1-F	gccgccAGCgccGCACCGGTTAATTGGTATC
HSP90 Mut1-R	ggcGCTggcggcAAACGGAGGGCTGCTTG
HSP90 Mut2-F	GCCGCCGCCGCCGAAGAAGAGGTTGAAACCTTTGC
HSP90 Mut2-R	GGCGGCGGCGGCATCCTGTGTCTGGGTTTC
HSP90 Mut3-F	GCCgccgccGCCACCGGCATTGGTATGAC
HSP90 Mut3-R	GGCGGCGGCGGCCAGGGTACGATCCTGTTTATTC
SDCBP-F213A-F1	GGGTTTTATTgccAAAAATGGTAAAATCACCAGCATC
SDCBP-F213A-R1	ACATGGCCGGTGCTATCT
SDCBP-K214A-F1	TTTTATTGCCgccAATGGTAAAATCACCAGCATCGTTAAAGATAG
SDCBP-K214A-R1	CCCACATGGCCGGTGCTA
SDCBP-T219A-F1	TGGTAAAATCgccAGCATCGTTAAA
SDCBP-T219A-R1	TTGGCGGCAATAAAACCC

## Sheet: Primer for qRT-PCR
Primer Name	Primer Sequence(5'-3')
HSP90 Human qPCR-F	AGGAGGTTGAGACGTTCGC
HSP90 Human qPCR-R	AGAGTTCGATCTTGTTTGTTCGG
SDCBP Human qPCR-F	CTGCTCCTATCCCTCACGATG
SDCBP Human qPCR-R	GGCCACATTTGCACGTATTTCT
